# Supplementary material for: Short-Term Effects of Human versus Bovine Sialylated Milk Oligosaccharide Microinjection on Zebrafish Larvae Survival, Locomotor Behavior and Gene Expression
Source: Int J Mol Sci. 2023 Mar 13;24(6):5456. doi: 10.3390/ijms24065456 (PMC10051688; doi:10.3390/ijms24065456)
Supplement: Supplementary file 1 [file ijms-24-05456-s001.zip]

Archive with 2 entries (2 files):
- Licitra et al. - Supplementary Figures.pptx
- Licitra et al. - Supplementary Tables.xlsx
