# Supplementary material for: Short-Term Effects of Human versus Bovine Sialylated Milk Oligosaccharide Microinjection on Zebrafish Larvae Survival, Locomotor Behavior and Gene Expression
Source: Int J Mol Sci. 2023 Mar 13;24(6):5456. doi: 10.3390/ijms24065456 (PMC10051688; doi:10.3390/ijms24065456)
Supplement: Supplementary file 1 [file ijms-24-05456-s001.zip › Licitra et al. - Supplementary Tables.xlsx]

## Sheet: S1
Symbol	Entrez Gene Name	Ensembl	log2FC	padj	Type(s)
PRSS48	serine protease 48	ENSDARG00000101990	5.231	8.56e-19	other
OCSTAMP	osteoclast stimulatory transmembrane protein	ENSDARG00000022139	4.875	0.0019	other
CASP1	caspase 1	ENSDARG00000014657	4.168	0.0042	peptidase
NR1D1	nuclear receptor subfamily 1 group D member 1	ENSDARG00000033160	4.067	2.72e-22	ligand-dependent nuclear receptor
COL10A1	collagen type X alpha 1 chain	ENSDARG00000101535	3.572	1.59e-06	other
SERPINH1	serpin family H member 1	ENSDARG00000019949	3.358	1.69e-07	other
ITLN1	intelectin 1	ENSDARG00000003523	2.993	0.00505	other
DMRT1	doublesex and mab-3 related transcription factor 1	ENSDARG00000007349	2.906	0.00332	transcription regulator
CIPC	CLOCK interacting pacemaker	ENSDARG00000075397	2.801	3.56e-27	other
HPX	hemopexin	ENSDARG00000012609	2.654	0.000802	transporter
RNPS1	RNA binding protein with serine rich domain 1	ENSDARG00000100188	2.625	2.44e-09	other
VWA3A	von Willebrand factor A domain containing 3A	ENSDARG00000087210	2.522	0.00397	other
SQLE	squalene epoxidase	ENSDARG00000079946	2.494	1.25e-09	enzyme
HSP90AA1	heat shock protein 90 alpha family class A member 1	ENSDARG00000010478	2.478	5.17e-15	enzyme
MX2	MX dynamin like GTPase 2	ENSDARG00000024789	2.475	0.00099	enzyme
LIPC	lipase C, hepatic type	ENSDARG00000053476	2.41	0.000409	enzyme
ZNF729	zinc finger protein 729	ENSDARG00000086296	2.36	1.57e-08	transcription regulator
SLC16A8	solute carrier family 16 member 8	ENSDARG00000045153	2.115	9.34e-05	transporter
HSPA1L	heat shock protein family A (Hsp70) member 1 like	ENSDARG00000056210	2.103	3.47e-05	other
CCS	copper chaperone for superoxide dismutase	ENSDARG00000092003	2.063	1.15e-07	enzyme
PER3	period circadian regulator 3	ENSDARG00000010519	2.053	4.23e-06	other
PROKR2	prokineticin receptor 2	ENSDARG00000111213	2.007	0.00131	G-protein coupled receptor
ADGRE5	adhesion G protein-coupled receptor E5	ENSDARG00000104083	1.952	0.00197	G-protein coupled receptor
SERPINB6	serpin family B member 6	ENSDARG00000057263	1.946	0.000597	other
PEBP4	phosphatidylethanolamine binding protein 4	ENSDARG00000107065	1.933	0.00054	other
HSF2	heat shock transcription factor 2	ENSDARG00000053097	1.87	2.94e-17	transcription regulator
RBL1	RB transcriptional corepressor like 1	ENSDARG00000008141	1.829	3.54e-08	transcription regulator
RRM2	ribonucleotide reductase regulatory subunit M2	ENSDARG00000078069	1.747	0.00675	enzyme
HSPA4	heat shock protein family A (Hsp70) member 4	ENSDARG00000004754	1.728	2.27e-08	other
GALNT8	polypeptide N-acetylgalactosaminyltransferase 8	ENSDARG00000095324	1.713	0.0109	enzyme
PDGFA	platelet derived growth factor subunit A	ENSDARG00000110069	1.621	8.48e-07	growth factor
CAMKK2	calcium/calmodulin dependent protein kinase kinase 2	ENSDARG00000015134	1.571	3.68e-07	kinase
ATF6B	activating transcription factor 6 beta	ENSDARG00000101369	1.57	3.1e-08	transcription regulator
CCDC15	coiled-coil domain containing 15	ENSDARG00000067517	1.566	6.53e-05	other
DNAJA1	DnaJ heat shock protein family (Hsp40) member A1	ENSDARG00000030972	1.549	3.23e-11	other
SLC25A15	solute carrier family 25 member 15	ENSDARG00000062271	1.54	0.00323	transporter
LSS	lanosterol synthase	ENSDARG00000061274	1.538	0.000203	enzyme
MEIOB	meiosis specific with OB-fold	ENSDARG00000062442	1.515	0.025	enzyme
CCR5	C-C motif chemokine receptor 5	ENSDARG00000070755	1.515	0.0352	G-protein coupled receptor
MVD	mevalonate diphosphate decarboxylase	ENSDARG00000099336	1.497	1e-07	enzyme
GSTP1	glutathione S-transferase pi 1	ENSDARG00000103019	1.492	0.00824	enzyme
HMGCS1	3-hydroxy-3-methylglutaryl-CoA synthase 1	ENSDARG00000103025	1.48	3.26e-05	enzyme
HFM1	helicase for meiosis 1	ENSDARG00000104288	1.474	0.00111	other
UNC45B	unc-45 myosin chaperone B	ENSDARG00000008433	1.451	0.000263	other
RCN3	reticulocalbin 3	ENSDARG00000037961	1.437	0.000577	other
DNAJB1	DnaJ heat shock protein family (Hsp40) member B1	ENSDARG00000099383	1.428	1.57e-08	transcription regulator
SLC27A1	solute carrier family 27 member 1	ENSDARG00000104949	1.413	6.3e-09	transporter
NIT1	nitrilase 1	ENSDARG00000070116	1.406	4.37e-05	enzyme
PTGR1	prostaglandin reductase 1	ENSDARG00000087017	1.394	0.00593	enzyme
FAM78B	family with sequence similarity 78 member B	ENSDARG00000113552	1.357	0.0136	other
CDCA7	cell division cycle associated 7	ENSDARG00000077620	1.34	8.98e-08	other
MRTFA	myocardin related transcription factor A	ENSDARG00000075867	1.334	0.00118	transcription regulator
P4HA2	prolyl 4-hydroxylase subunit alpha 2	ENSDARG00000010085	1.327	7.19e-08	transporter
TP53	tumor protein p53	ENSDARG00000035559	1.318	3.4e-05	transcription regulator
MAT2A	methionine adenosyltransferase 2A	ENSDARG00000037121	1.315	9.34e-05	enzyme
HMGCLL1	3-hydroxymethyl-3-methylglutaryl-CoA lyase like 1	ENSDARG00000088740	1.312	0.00796	enzyme
DYNLL2	dynein light chain LC8-type 2	ENSDARG00000005172	1.31	7.53e-09	other
MCM6	minichromosome maintenance complex component 6	ENSDARG00000057683	1.298	3.26e-06	enzyme
CDNF	cerebral dopamine neurotrophic factor	ENSDARG00000075501	1.297	1.84e-05	other
MCM3	minichromosome maintenance complex component 3	ENSDARG00000024204	1.297	2.08e-07	enzyme
FITM1	fat storage inducing transmembrane protein 1	ENSDARG00000056464	1.296	0.000205	other
MCM2	minichromosome maintenance complex component 2	ENSDARG00000102798	1.285	2.07e-06	enzyme
CFAP298	cilia and flagella associated protein 298	ENSDARG00000035332	1.284	6.94e-09	other
ECRG4	ECRG4 augurin precursor	ENSDARG00000088717	1.274	4.65e-08	other
CRELD1	cysteine rich with EGF like domains 1	ENSDARG00000006990	1.254	1.74e-05	other
SNRNP25	small nuclear ribonucleoprotein U11/U12 subunit 25	ENSDARG00000020363	1.25	7.98e-06	other
CTH	cystathionine gamma-lyase	ENSDARG00000032206	1.25	0.0174	enzyme
AGR2	anterior gradient 2, protein disulphide isomerase family member	ENSDARG00000070480	1.243	0.000392	other
IPO8	importin 8	ENSDARG00000058159	1.242	9.59e-06	transporter
OVCH1	ovochymase 1	ENSDARG00000016538	1.239	0.0137	other
CHORDC1	cysteine and histidine rich domain containing 1	ENSDARG00000003973	1.237	0.00054	other
HLA-A	major histocompatibility complex, class I, A	ENSDARG00000074765	1.234	0.0461	other
TFRC	transferrin receptor	ENSDARG00000077372	1.234	0.000193	transporter
CYP2J2	cytochrome P450 family 2 subfamily J member 2	ENSDARG00000021172	1.231	0.000311	enzyme
CPZ	carboxypeptidase Z	ENSDARG00000075521	1.212	0.000286	peptidase
DTWD2	DTW domain containing 2	ENSDARG00000101873	1.205	0.00088	enzyme
PIDD1	p53-induced death domain protein 1	ENSDARG00000074626	1.203	4.92e-06	peptidase
PTGES3L	prostaglandin E synthase 3 like	ENSDARG00000079462	1.196	0.00012	other
SGSM1	small G protein signaling modulator 1	ENSDARG00000075376	1.184	0.000533	other
CRYGD	crystallin gamma D	ENSDARG00000018797	1.174	0.00506	other
N4BP3	NEDD4 binding protein 3	ENSDARG00000060007	1.172	0.0177	other
CELF3	CUGBP Elav-like family member 3	ENSDARG00000034668	1.171	0.000505	transcription regulator
METTL11B	methyltransferase like 11B	ENSDARG00000042033	1.166	0.000188	enzyme
SDR42E1	short chain dehydrogenase/reductase family 42E, member 1	ENSDARG00000098838	1.163	0.00108	enzyme
HMGCR	3-hydroxy-3-methylglutaryl-CoA reductase	ENSDARG00000052734	1.155	0.0011	enzyme
CRY2	cryptochrome circadian regulator 2	ENSDARG00000102403	1.153	2.02e-08	enzyme
MAP3K5	mitogen-activated protein kinase kinase kinase 5	ENSDARG00000005416	1.133	4.67e-07	kinase
TMEM97	transmembrane protein 97	ENSDARG00000040553	1.127	0.000241	other
SRR	serine racemase	ENSDARG00000096045	1.121	0.000867	enzyme
HSPA5	heat shock protein family A (Hsp70) member 5	ENSDARG00000103846	1.115	5.07e-05	enzyme
FSCN2	fascin actin-bundling protein 2, retinal	ENSDARG00000074396	1.114	1.56e-05	other
KIAA0408	KIAA0408	ENSDARG00000088571	1.107	0.00567	other
HCN2	hyperpolarization activated cyclic nucleotide gated potassium and sodium channel 2	ENSDARG00000061665	1.105	0.000345	ion channel
HEY1	hes related family bHLH transcription factor with YRPW motif 1	ENSDARG00000070538	1.098	9.93e-10	transcription regulator
SLC1A2	solute carrier family 1 member 2	ENSDARG00000102453	1.096	0.00278	transporter
Fer1l4	fer-1-like 4 (C. elegans)	ENSDARG00000076952	1.095	0.00241	other
STAB2	stabilin 2	ENSDARG00000045748	1.09	0.0108	transmembrane receptor
TLR8	toll like receptor 8	ENSDARG00000104832	1.088	0.0467	transmembrane receptor
SCN3B	sodium voltage-gated channel beta subunit 3	ENSDARG00000062359	1.085	0.000137	ion channel
MYOF	myoferlin	ENSDARG00000017128	1.083	4.6e-07	other
NSD2	nuclear receptor binding SET domain protein 2	ENSDARG00000026225	1.082	0.000669	enzyme
ELOVL2	ELOVL fatty acid elongase 2	ENSDARG00000045414	1.081	0.00433	enzyme
VAMP1	vesicle associated membrane protein 1	ENSDARG00000031283	1.078	2.09e-05	transporter
MSH6	mutS homolog 6	ENSDARG00000104541	1.053	1.06e-05	enzyme
CPS1	carbamoyl-phosphate synthase 1	ENSDARG00000020028	1.046	0.0257	enzyme
NYX	nyctalopin	ENSDARG00000061791	1.042	0.00145	other
SEPHS1	selenophosphate synthetase 1	ENSDARG00000058292	1.042	5.49e-09	enzyme
DUSP23	dual specificity phosphatase 23	ENSDARG00000089245	1.041	0.000132	phosphatase
MAST1	microtubule associated serine/threonine kinase 1	ENSDARG00000088789	1.036	0.000884	kinase
NPHP3	nephrocystin 3	ENSDARG00000078261	1.034	0.00268	other
ALAS1	5'-aminolevulinate synthase 1	ENSDARG00000021059	1.031	0.000837	enzyme
NXNL1	nucleoredoxin like 1	ENSDARG00000052035	1.028	9.81e-05	enzyme
MCM5	minichromosome maintenance complex component 5	ENSDARG00000019507	1.023	1.97e-05	enzyme
EIF4G3	eukaryotic translation initiation factor 4 gamma 3	ENSDARG00000074331	1.015	1.42e-06	translation regulator
NUMB	NUMB endocytic adaptor protein	ENSDARG00000027279	1.013	0.0021	other
NR2E3	nuclear receptor subfamily 2 group E member 3	ENSDARG00000045904	1.012	0.000373	ligand-dependent nuclear receptor
RCCD1	RCC1 domain containing 1	ENSDARG00000104505	1.011	0.0338	other
CCNF	cyclin F	ENSDARG00000105046	1.01	0.000362	other
MTR	5-methyltetrahydrofolate-homocysteine methyltransferase	ENSDARG00000104906	1.007	0.0016	enzyme
CYP51A1	cytochrome P450 family 51 subfamily A member 1	ENSDARG00000042641	1.005	0.00766	enzyme
SAFB	scaffold attachment factor B	ENSDARG00000020467	1	0.000101	other
MCM4	minichromosome maintenance complex component 4	ENSDARG00000040041	0.997	9.97e-07	enzyme
LEO1	LEO1 homolog, Paf1/RNA polymerase II complex component	ENSDARG00000055357	0.994	9.95e-06	other
SAMHD1	SAM and HD domain containing deoxynucleoside triphosphate triphosphohydrolase 1	ENSDARG00000071288	0.991	0.00372	enzyme
PHLDA1	pleckstrin homology like domain family A member 1	ENSDARG00000099129	0.977	0.000231	other
NUP50	nucleoporin 50	ENSDARG00000017454	0.974	0.000211	transporter
MCM10	minichromosome maintenance 10 replication initiation factor	ENSDARG00000045815	0.972	0.016	other
PBRM1	polybromo 1	ENSDARG00000003877	0.97	0.000403	other
SERPINA10	serpin family A member 10	ENSDARG00000005924	0.968	1.07e-05	other
ZMAT3	zinc finger matrin-type 3	ENSDARG00000080021	0.955	0.0143	other
KLHL9	kelch like family member 9	ENSDARG00000086463	0.954	0.00368	other
RBM4B	RNA binding motif protein 4B	ENSDARG00000036386	0.95	1.77e-05	other
SLC37A4	solute carrier family 37 member 4	ENSDARG00000077180	0.95	1.02e-05	transporter
CRABP2	cellular retinoic acid binding protein 2	ENSDARG00000030449	0.949	0.0198	transporter
ANXA6	annexin A6	ENSDARG00000013335	0.949	4.86e-06	ion channel
BC048507	cDNA sequence BC048507	ENSDARG00000058454	0.947	4.87e-08	other
POLR2H	RNA polymerase II, I and III subunit H	ENSDARG00000038505	0.945	0.000884	enzyme
NT5C1A	5'-nucleotidase, cytosolic IA	ENSDARG00000035883	0.943	0.00165	phosphatase
PABPC1	poly(A) binding protein cytoplasmic 1	ENSDARG00000021140	0.942	8.65e-06	translation regulator
ARHGEF9	Cdc42 guanine nucleotide exchange factor 9	ENSDARG00000078624	0.938	3.73e-07	other
LIG1	DNA ligase 1	ENSDARG00000060041	0.936	2.38e-05	enzyme
EIF2AK2	eukaryotic translation initiation factor 2 alpha kinase 2	ENSDARG00000068729	0.935	0.0496	kinase
TP53I3	tumor protein p53 inducible protein 3	ENSDARG00000106158	0.935	0.0372	enzyme
MPEG1	macrophage expressed 1	ENSDARG00000043093	0.934	0.00499	other
RNF208	ring finger protein 208	ENSDARG00000078056	0.928	0.0152	enzyme
MYEF2	myelin expression factor 2	ENSDARG00000059398	0.925	4.07e-05	transcription regulator
TRRAP	transformation/transcription domain associated protein	ENSDARG00000100623	0.925	0.001	transcription regulator
CTNND2	catenin delta 2	ENSDARG00000062415	0.92	0.00898	other
TENT4A	terminal nucleotidyltransferase 4A	ENSDARG00000062114	0.92	0.0021	enzyme
ZC3H6	zinc finger CCCH-type containing 6	ENSDARG00000075165	0.913	0.00442	transcription regulator
HSPBP1	HSPA (Hsp70) binding protein 1	ENSDARG00000102937	0.91	0.000147	other
LRRC38	leucine rich repeat containing 38	ENSDARG00000087745	0.909	0.000997	other
ATP1B2	ATPase Na+/K+ transporting subunit beta 2	ENSDARG00000099203	0.907	0.000399	transporter
FOXN4	forkhead box N4	ENSDARG00000010591	0.904	0.0123	transcription regulator
INSM1	INSM transcriptional repressor 1	ENSDARG00000053301	0.904	0.00142	transcription regulator
RB1	RB transcriptional corepressor 1	ENSDARG00000006782	0.9	0.000194	transcription regulator
MSMO1	methylsterol monooxygenase 1	ENSDARG00000055876	0.898	0.00305	enzyme
STMN2	stathmin 2	ENSDARG00000070537	0.893	0.000445	other
ANOS1	anosmin 1	ENSDARG00000012896	0.89	0.00366	other
MFSD14B	major facilitator superfamily domain containing 14B	ENSDARG00000010023	0.888	0.000508	other
NR1D2	nuclear receptor subfamily 1 group D member 2	ENSDARG00000009594	0.886	0.00281	ligand-dependent nuclear receptor
NECAB1	N-terminal EF-hand calcium binding protein 1	ENSDARG00000056566	0.884	5.52e-05	other
ZNF367	zinc finger protein 367	ENSDARG00000021086	0.883	0.00055	transcription regulator
IP6K1	inositol hexakisphosphate kinase 1	ENSDARG00000073744	0.882	0.00122	kinase
CNNM1	cyclin and CBS domain divalent metal cation transport mediator 1	ENSDARG00000078087	0.882	0.0103	other
ADAM8	ADAM metallopeptidase domain 8	ENSDARG00000057644	0.881	0.0324	peptidase
FOXB1	forkhead box B1	ENSDARG00000089042	0.88	0.0289	transcription regulator
HES6	hes family bHLH transcription factor 6	ENSDARG00000019335	0.88	0.000522	transcription regulator
SLC6A5	solute carrier family 6 member 5	ENSDARG00000067964	0.88	0.00122	transporter
SMYD1	SET and MYND domain containing 1	ENSDARG00000091253	0.878	0.000288	transcription regulator
PDIA6	protein disulfide isomerase family A member 6	ENSDARG00000009001	0.876	0.000976	enzyme
SLC1A3	solute carrier family 1 member 3	ENSDARG00000043148	0.874	0.00769	transporter
CLIC4	chloride intracellular channel 4	ENSDARG00000022995	0.873	0.000364	ion channel
ERFL	ETS repressor factor like	ENSDARG00000086892	0.87	0.0032	other
LIPH	lipase H	ENSDARG00000005332	0.87	0.0307	enzyme
PAPLN	papilin, proteoglycan like sulfated glycoprotein	ENSDARG00000027867	0.87	0.013	other
TUBB	tubulin beta class I	ENSDARG00000037997	0.862	0.000464	other
GRK7	G protein-coupled receptor kinase 7	ENSDARG00000055534	0.862	0.000368	kinase
FOXM1	forkhead box M1	ENSDARG00000003200	0.859	0.00191	transcription regulator
CDC25A	cell division cycle 25A	ENSDARG00000010792	0.857	0.000733	phosphatase
SLC7A10	solute carrier family 7 member 10	ENSDARG00000051730	0.855	0.00394	transporter
RBKS	ribokinase	ENSDARG00000019877	0.855	0.0368	kinase
FAM168B	family with sequence similarity 168 member B	ENSDARG00000101733	0.854	0.00165	other
HSP90B1	heat shock protein 90 beta family member 1	ENSDARG00000003570	0.854	0.00115	other
FAM117A	family with sequence similarity 117 member A	ENSDARG00000078640	0.85	0.00276	transporter
CHEK1	checkpoint kinase 1	ENSDARG00000104765	0.848	0.00363	kinase
RIMBP2	RIMS binding protein 2	ENSDARG00000001154	0.848	0.00973	other
TTLL12	tubulin tyrosine ligase like 12	ENSDARG00000103537	0.847	0.000191	other
GAL3ST2	galactose-3-O-sulfotransferase 2	ENSDARG00000079502	0.841	0.0421	enzyme
STX1B	syntaxin 1B	ENSDARG00000000503	0.84	0.0173	other
KBTBD3	kelch repeat and BTB domain containing 3	ENSDARG00000060512	0.839	0.00461	other
SLC6A15	solute carrier family 6 member 15	ENSDARG00000062821	0.838	0.00194	transporter
HHIPL2	HHIP like 2	ENSDARG00000060008	0.836	0.000267	other
ORC2	origin recognition complex subunit 2	ENSDARG00000101465	0.835	0.00506	other
HSPB3	heat shock protein family B (small) member 3	ENSDARG00000067714	0.835	0.0193	other
FOXN1	forkhead box N1	ENSDARG00000011879	0.834	0.0159	transcription regulator
INTS10	integrator complex subunit 10	ENSDARG00000043031	0.834	0.000201	other
SOX14	SRY-box transcription factor 14	ENSDARG00000070929	0.833	0.000402	transcription regulator
SNAP91	synaptosome associated protein 91	ENSDARG00000098809	0.833	0.0209	other
SMARCC1	SWI/SNF related, matrix associated, actin dependent regulator of chromatin subfamily c member 1	ENSDARG00000017397	0.833	0.00292	transcription regulator
TUBB4A	tubulin beta 4A class IVa	ENSDARG00000016301	0.831	0.00319	other
ADAM15	ADAM metallopeptidase domain 15	ENSDARG00000089213	0.827	0.00776	peptidase
CAPN1	calpain 1	ENSDARG00000055338	0.827	0.0222	peptidase
CDH12	cadherin 12	ENSDARG00000078226	0.826	0.0285	other
LOC680121	similar to heat shock protein 8	ENSDARG00000037403	0.826	0.000721	other
RCC1	regulator of chromosome condensation 1	ENSDARG00000037158	0.825	0.00118	other
MCMBP	minichromosome maintenance complex binding protein	ENSDARG00000055314	0.823	0.000221	other
C3orf70	chromosome 3 open reading frame 70	ENSDARG00000061664	0.821	0.00724	other
SUSD5	sushi domain containing 5	ENSDARG00000088277	0.818	0.00983	other
SYNJ1	synaptojanin 1	ENSDARG00000025011	0.816	0.00538	phosphatase
CBR1	carbonyl reductase 1	ENSDARG00000036587	0.814	0.00842	enzyme
DHCR7	7-dehydrocholesterol reductase	ENSDARG00000103226	0.814	0.00285	enzyme
VKORC1L1	vitamin K epoxide reductase complex subunit 1 like 1	ENSDARG00000043644	0.813	4.56e-05	enzyme
ZNF532	zinc finger protein 532	ENSDARG00000052894	0.813	0.00991	transcription regulator
HOXC4	homeobox C4	ENSDARG00000070338	0.812	0.00549	transcription regulator
SYN1	synapsin I	ENSDARG00000060368	0.81	0.0167	transporter
RFX7	regulatory factor X7	ENSDARG00000103691	0.807	0.00964	transcription regulator
NCOA6	nuclear receptor coactivator 6	ENSDARG00000071272	0.802	0.012	transcription regulator
OTX1	orthodenticle homeobox 1	ENSDARG00000094992	0.801	0.00755	transcription regulator
PTPRJ	protein tyrosine phosphatase receptor type J	ENSDARG00000033042	0.794	0.0331	phosphatase
SF3B4	splicing factor 3b subunit 4	ENSDARG00000018574	0.791	0.00626	other
NEURL2	neuralized E3 ubiquitin protein ligase 2	ENSDARG00000062446	0.788	0.0245	other
SLC2A1	solute carrier family 2 member 1	ENSDARG00000001437	0.788	0.00605	transporter
HAUS3	HAUS augmin like complex subunit 3	ENSDARG00000061385	0.787	0.00311	other
KCTD12	potassium channel tetramerization domain containing 12	ENSDARG00000069843	0.787	0.000647	ion channel
CDT1	chromatin licensing and DNA replication factor 1	ENSDARG00000051854	0.787	0.00818	other
CRELD2	cysteine rich with EGF like domains 2	ENSDARG00000029071	0.785	0.0241	other
TPRG1L	tumor protein p63 regulated 1 like	ENSDARG00000068149	0.784	0.000105	other
PPFIA3	PTPRF interacting protein alpha 3	ENSDARG00000077053	0.783	0.034	phosphatase
RABGGTA	Rab geranylgeranyltransferase subunit alpha	ENSDARG00000061024	0.782	0.000587	enzyme
OTX2	orthodenticle homeobox 2	ENSDARG00000011235	0.78	0.00687	transcription regulator
ALDOC	aldolase, fructose-bisphosphate C	ENSDARG00000019702	0.78	0.00836	enzyme
EP400	E1A binding protein p400	ENSDARG00000100965	0.779	0.00238	other
CUEDC1	CUE domain containing 1	ENSDARG00000054748	0.778	0.0262	other
SYNGAP1	synaptic Ras GTPase activating protein 1	ENSDARG00000069765	0.778	0.0341	other
CHADL	chondroadherin like	ENSDARG00000055160	0.776	0.0278	other
RCOR2	REST corepressor 2	ENSDARG00000008278	0.776	0.00411	transcription regulator
HSPD1	heat shock protein family D (Hsp60) member 1	ENSDARG00000056160	0.776	0.00238	enzyme
HSPA4L	heat shock protein family A (Hsp70) member 4 like	ENSDARG00000053544	0.776	9.97e-07	other
OXA1L	OXA1L mitochondrial inner membrane protein	ENSDARG00000069313	0.773	2.42e-05	enzyme
RAPH1	Ras association (RalGDS/AF-6) and pleckstrin homology domains 1	ENSDARG00000061732	0.772	0.00787	other
NUTF2	nuclear transport factor 2	ENSDARG00000056531	0.772	0.000338	other
TFAP2E	transcription factor AP-2 epsilon	ENSDARG00000008861	0.772	0.00566	transcription regulator
NOP10	NOP10 ribonucleoprotein	ENSDARG00000104227	0.772	0.0131	other
PARP8	poly(ADP-ribose) polymerase family member 8	ENSDARG00000059789	0.768	0.00147	enzyme
PRMT2	protein arginine methyltransferase 2	ENSDARG00000063212	0.766	0.0337	enzyme
SAMSN1	SAM domain, SH3 domain and nuclear localization signals 1	ENSDARG00000078647	0.763	0.0302	other
RNASEH2A	ribonuclease H2 subunit A	ENSDARG00000018891	0.763	8.16e-06	enzyme
ZDHHC5	zinc finger DHHC-type palmitoyltransferase 5	ENSDARG00000087417	0.761	0.00187	enzyme
RUNX1T1	RUNX1 partner transcriptional co-repressor 1	ENSDARG00000003680	0.758	0.0112	transcription regulator
EFCAB1	EF-hand calcium binding domain 1	ENSDARG00000061377	0.758	0.0474	other
KCNH1	potassium voltage-gated channel subfamily H member 1	ENSDARG00000024167	0.758	0.0376	ion channel
CHD3	chromodomain helicase DNA binding protein 3	ENSDARG00000021405	0.756	0.00914	enzyme
HSPB2	heat shock protein family B (small) member 2	ENSDARG00000052450	0.756	0.00366	other
ADAM17	ADAM metallopeptidase domain 17	ENSDARG00000043213	0.755	1.75e-06	peptidase
FGL1	fibrinogen like 1	ENSDARG00000105380	0.754	0.025	other
ODAD4	outer dynein arm docking complex subunit 4	ENSDARG00000058140	0.751	0.0406	other
UMPS	uridine monophosphate synthetase	ENSDARG00000012215	0.749	0.00415	enzyme
RNPEP	arginyl aminopeptidase	ENSDARG00000012506	0.748	0.00903	peptidase
CDC6	cell division cycle 6	ENSDARG00000009942	0.747	0.000264	other
HYOU1	hypoxia up-regulated 1	ENSDARG00000013670	0.745	0.011	other
TTC9B	tetratricopeptide repeat domain 9B	ENSDARG00000068421	0.744	0.008	other
PHB2	prohibitin 2	ENSDARG00000017728	0.743	0.000473	transcription regulator
CACNA1G	calcium voltage-gated channel subunit alpha1 G	ENSDARG00000089913	0.743	0.00161	ion channel
TLCD5	TLC domain containing 5	ENSDARG00000024920	0.743	0.000183	other
ETV1	ETS variant transcription factor 1	ENSDARG00000101959	0.742	0.00263	transcription regulator
C19orf54	chromosome 19 open reading frame 54	ENSDARG00000039513	0.741	0.0393	other
CHAF1B	chromatin assembly factor 1 subunit B	ENSDARG00000056473	0.74	0.0128	other
SMARCA5	SWI/SNF related, matrix associated, actin dependent regulator of chromatin, subfamily a, member 5	ENSDARG00000052348	0.74	7.53e-05	transcription regulator
KCNN2	potassium calcium-activated channel subfamily N member 2	ENSDARG00000014939	0.74	0.00807	ion channel
CHD4	chromodomain helicase DNA binding protein 4	ENSDARG00000063535	0.737	0.00666	enzyme
SKP2	S-phase kinase associated protein 2	ENSDARG00000004937	0.737	0.0188	other
DRD3	dopamine receptor D3	ENSDARG00000032131	0.737	0.00129	G-protein coupled receptor
MAPK4	mitogen-activated protein kinase 4	ENSDARG00000110581	0.737	0.00265	kinase
HNRNPH1	heterogeneous nuclear ribonucleoprotein H1	ENSDARG00000005551	0.735	0.000872	other
ORC5	origin recognition complex subunit 5	ENSDARG00000021579	0.735	0.013	other
SALL3	spalt like transcription factor 3	ENSDARG00000079613	0.735	0.0245	transcription regulator
TENM1	teneurin transmembrane protein 1	ENSDARG00000003403	0.734	0.0142	transmembrane receptor
B3GNTL1	UDP-GlcNAc:betaGal beta-1,3-N-acetylglucosaminyltransferase like 1	ENSDARG00000043431	0.733	0.0359	enzyme
ANKRD37	ankyrin repeat domain 37	ENSDARG00000056376	0.733	0.00828	other
CACNG3	calcium voltage-gated channel auxiliary subunit gamma 3	ENSDARG00000076401	0.73	0.0292	ion channel
ZMYND8	zinc finger MYND-type containing 8	ENSDARG00000007601	0.73	0.022	transcription regulator
ACACA	acetyl-CoA carboxylase alpha	ENSDARG00000078512	0.728	0.00184	enzyme
ZMYM2	zinc finger MYM-type containing 2	ENSDARG00000027353	0.727	0.0126	transcription regulator
CHTF18	chromosome transmission fidelity factor 18	ENSDARG00000058480	0.727	0.0148	enzyme
PDIA4	protein disulfide isomerase family A member 4	ENSDARG00000018491	0.725	0.0101	enzyme
CPOX	coproporphyrinogen oxidase	ENSDARG00000062025	0.722	0.00521	enzyme
MAP2K6	mitogen-activated protein kinase kinase 6	ENSDARG00000099184	0.721	0.000508	kinase
CYP1B1	cytochrome P450 family 1 subfamily B member 1	ENSDARG00000068934	0.721	0.0264	enzyme
POU3F3	POU class 3 homeobox 3	ENSDARG00000042032	0.718	0.00461	transcription regulator
ADK	adenosine kinase	ENSDARG00000039429	0.718	0.00985	kinase
NARS1	asparaginyl-tRNA synthetase 1	ENSDARG00000061100	0.717	0.000193	enzyme
UBE2QL1	ubiquitin conjugating enzyme E2 Q family like 1	ENSDARG00000079276	0.717	0.0126	enzyme
UBAP2	ubiquitin associated protein 2	ENSDARG00000088318	0.716	0.0153	other
NRXN2	neurexin 2	ENSDARG00000063150	0.715	0.0433	transporter
ELAVL4	ELAV like RNA binding protein 4	ENSDARG00000045639	0.715	0.0214	translation regulator
TUBD1	tubulin delta 1	ENSDARG00000058219	0.715	0.0486	other
OPRL1	opioid related nociceptin receptor 1	ENSDARG00000071209	0.713	0.0052	G-protein coupled receptor
TUBB2B	tubulin beta 2B class IIb	ENSDARG00000098591	0.712	0.0141	other
THOP1	thimet oligopeptidase 1	ENSDARG00000013776	0.711	0.000399	peptidase
SYT3	synaptotagmin 3	ENSDARG00000075830	0.711	0.025	transporter
NDUFA4	NDUFA4 mitochondrial complex associated	ENSDARG00000056108	0.71	0.00202	enzyme
AUTS2	activator of transcription and developmental regulator AUTS2	ENSDARG00000056427	0.71	0.0244	other
MYRIP	myosin VIIA and Rab interacting protein	ENSDARG00000038814	0.71	0.0283	other
NABP1	nucleic acid binding protein 1	ENSDARG00000004692	0.709	0.000162	other
GNE	glucosamine (UDP-N-acetyl)-2-epimerase/N-acetylmannosamine kinase	ENSDARG00000099771	0.708	0.00764	kinase
DHX29	DExH-box helicase 29	ENSDARG00000040326	0.707	0.00451	enzyme
CDKL5	cyclin dependent kinase like 5	ENSDARG00000015240	0.706	0.0246	kinase
POU3F2	POU class 3 homeobox 2	ENSDARG00000076262	0.705	0.00799	transcription regulator
CA6	carbonic anhydrase 6	ENSDARG00000056499	0.705	0.000462	enzyme
THAP7	THAP domain containing 7	ENSDARG00000070704	0.704	0.000475	transcription regulator
NPAS3	neuronal PAS domain protein 3	ENSDARG00000109820	0.704	0.0115	transcription regulator
LRAT	lecithin retinol acyltransferase	ENSDARG00000037278	0.703	0.00674	enzyme
PUSL1	pseudouridine synthase like 1	ENSDARG00000074565	0.703	0.034	enzyme
NEFL	neurofilament light	ENSDARG00000012426	0.699	0.00201	other
FDFT1	farnesyl-diphosphate farnesyltransferase 1	ENSDARG00000101062	0.699	0.0167	enzyme
LRRC4	leucine rich repeat containing 4	ENSDARG00000003020	0.699	0.0441	other
CARMIL2	capping protein regulator and myosin 1 linker 2	ENSDARG00000056639	0.697	0.0333	other
ECD	ecdysoneless cell cycle regulator	ENSDARG00000022944	0.697	0.00904	transcription regulator
CAVIN4	caveolae associated protein 4	ENSDARG00000038658	0.691	0.000726	other
DTL	denticleless E3 ubiquitin protein ligase homolog	ENSDARG00000023002	0.691	0.00676	enzyme
DCTPP1	dCTP pyrophosphatase 1	ENSDARG00000054334	0.688	0.0101	enzyme
CLSTN2	calsyntenin 2	ENSDARG00000060637	0.688	0.0249	transporter
GINS2	GINS complex subunit 2	ENSDARG00000002304	0.688	0.024	other
GRID1	glutamate ionotropic receptor delta type subunit 1	ENSDARG00000074583	0.687	0.0384	ion channel
CDC37	cell division cycle 37, HSP90 cochaperone	ENSDARG00000099301	0.686	0.00173	other
WDHD1	WD repeat and HMG-box DNA binding protein 1	ENSDARG00000015998	0.684	0.013	other
SRM	spermidine synthase	ENSDARG00000055760	0.684	0.0141	enzyme
FHIT	fragile histidine triad diadenosine triphosphatase	ENSDARG00000078195	0.684	0.0221	enzyme
NXN	nucleoredoxin	ENSDARG00000033978	0.684	0.00433	enzyme
POLA1	DNA polymerase alpha 1, catalytic subunit	ENSDARG00000045308	0.683	0.00308	enzyme
DESI1	desumoylating isopeptidase 1	ENSDARG00000033140	0.683	0.0019	peptidase
PRKAR2B	protein kinase cAMP-dependent type II regulatory subunit beta	ENSDARG00000036446	0.683	0.0307	kinase
ROBO1	roundabout guidance receptor 1	ENSDARG00000026784	0.683	0.0139	transmembrane receptor
MRPS7	mitochondrial ribosomal protein S7	ENSDARG00000101622	0.683	5.07e-05	other
COL9A1	collagen type IX alpha 1 chain	ENSDARG00000031483	0.683	0.0236	other
PPEF1	protein phosphatase with EF-hand domain 1	ENSDARG00000020191	0.682	0.0232	phosphatase
CRYBB1	crystallin beta B1	ENSDARG00000068507	0.68	0.0185	other
UBE2E2	ubiquitin conjugating enzyme E2 E2	ENSDARG00000034670	0.678	0.00792	enzyme
SOX21	SRY-box transcription factor 21	ENSDARG00000008540	0.678	0.000497	transcription regulator
CRIP3	cysteine rich protein 3	ENSDARG00000043395	0.678	0.0153	other
GTF2A1	general transcription factor IIA subunit 1	ENSDARG00000011000	0.677	2.33e-05	transcription regulator
TUBGCP3	tubulin gamma complex associated protein 3	ENSDARG00000029133	0.677	0.00503	other
ENTPD5	ectonucleoside triphosphate diphosphohydrolase 5 (inactive)	ENSDARG00000093659	0.677	0.0153	enzyme
TRIR	telomerase RNA component interacting RNase	ENSDARG00000104178	0.675	0.000196	enzyme
MAGI2	membrane associated guanylate kinase, WW and PDZ domain containing 2	ENSDARG00000021590	0.675	0.00785	enzyme
PCYT1B	phosphate cytidylyltransferase 1, choline, beta	ENSDARG00000058162	0.674	0.0419	enzyme
POU4F2	POU class 4 homeobox 2	ENSDARG00000069737	0.674	0.0167	transcription regulator
IQCB1	IQ motif containing B1	ENSDARG00000101032	0.673	0.0126	other
PTGES3	prostaglandin E synthase 3	ENSDARG00000037284	0.673	0.000585	enzyme
CACNG8	calcium voltage-gated channel auxiliary subunit gamma 8	ENSDARG00000070626	0.672	0.0119	ion channel
OBSL1	obscurin like cytoskeletal adaptor 1	ENSDARG00000003684	0.671	0.0368	other
TCP11L1	t-complex 11 like 1	ENSDARG00000031890	0.669	0.000286	other
SELENON	selenoprotein N	ENSDARG00000033616	0.669	0.00354	other
FKBP14	FKBP prolyl isomerase 14	ENSDARG00000040695	0.669	0.0439	enzyme
CHD7	chromodomain helicase DNA binding protein 7	ENSDARG00000075211	0.668	0.022	enzyme
CADPS	calcium dependent secretion activator	ENSDARG00000070567	0.668	0.0339	other
SRPK3	SRSF protein kinase 3	ENSDARG00000005916	0.668	0.00584	kinase
Nrxn3	neurexin III	ENSDARG00000043746	0.667	0.0303	other
NAT8L	N-acetyltransferase 8 like	ENSDARG00000077256	0.667	7.14e-05	enzyme
SAT2	spermidine/spermine N1-acetyltransferase family member 2	ENSDARG00000075140	0.666	0.0024	enzyme
SLC32A1	solute carrier family 32 member 1	ENSDARG00000059775	0.666	0.0149	transporter
GLRA4	glycine receptor alpha 4 (pseudogene)	ENSDARG00000006865	0.666	0.00155	ion channel
GSX1	GS homeobox 1	ENSDARG00000035735	0.666	0.0313	transcription regulator
MIP	major intrinsic protein of lens fiber	ENSDARG00000013963	0.665	0.00397	transporter
CARF	calcium responsive transcription factor	ENSDARG00000019950	0.664	0.000263	transcription regulator
TENM4	teneurin transmembrane protein 4	ENSDARG00000105088	0.664	0.0402	other
SMARCC2	SWI/SNF related, matrix associated, actin dependent regulator of chromatin subfamily c member 2	ENSDARG00000077946	0.664	0.00655	transcription regulator
PDHA1	pyruvate dehydrogenase E1 subunit alpha 1	ENSDARG00000010555	0.664	0.026	enzyme
MED28	mediator complex subunit 28	ENSDARG00000037410	0.663	0.0019	other
ELOVL5	ELOVL fatty acid elongase 5	ENSDARG00000004979	0.663	0.0474	enzyme
ABCC5	ATP binding cassette subfamily C member 5	ENSDARG00000061233	0.662	0.00924	transporter
NKX2-4	NK2 homeobox 4	ENSDARG00000075107	0.662	0.0238	transcription regulator
SCML4	Scm polycomb group protein like 4	ENSDARG00000017266	0.662	0.0487	other
CDCA7L	cell division cycle associated 7 like	ENSDARG00000076659	0.661	0.000615	other
GRM4	glutamate metabotropic receptor 4	ENSDARG00000040156	0.661	0.0204	G-protein coupled receptor
HNRNPAB	heterogeneous nuclear ribonucleoprotein A/B	ENSDARG00000099865	0.66	0.000258	enzyme
THTPA	thiamine triphosphatase	ENSDARG00000063049	0.66	0.0079	phosphatase
MAST3	microtubule associated serine/threonine kinase 3	ENSDARG00000086505	0.658	0.013	kinase
POLD2	DNA polymerase delta 2, accessory subunit	ENSDARG00000095046	0.657	0.00178	enzyme
VRK1	VRK serine/threonine kinase 1	ENSDARG00000091657	0.657	0.0346	kinase
UBE2N	ubiquitin conjugating enzyme E2 N	ENSDARG00000008748	0.656	1.04e-05	enzyme
DLG4	discs large MAGUK scaffold protein 4	ENSDARG00000041926	0.656	0.028	kinase
SLC4A4	solute carrier family 4 member 4	ENSDARG00000013730	0.656	0.0127	transporter
TRIM13	tripartite motif containing 13	ENSDARG00000010010	0.655	0.0192	enzyme
OCM	oncomodulin	ENSDARG00000037790	0.655	0.000373	other
CHEK2	checkpoint kinase 2	ENSDARG00000025820	0.654	0.0364	kinase
TULP4	TUB like protein 4	ENSDARG00000063056	0.653	0.0336	transcription regulator
AFF2	AF4/FMR2 family member 2	ENSDARG00000052242	0.652	0.0136	other
DCAF4	DDB1 and CUL4 associated factor 4	ENSDARG00000110654	0.651	0.0136	other
DCK	deoxycytidine kinase	ENSDARG00000044807	0.651	0.0358	kinase
CLCN6	chloride voltage-gated channel 6	ENSDARG00000032577	0.651	0.00308	ion channel
EIF4E2	eukaryotic translation initiation factor 4E family member 2	ENSDARG00000038585	0.65	8.93e-05	translation regulator
AMPH	amphiphysin	ENSDARG00000007663	0.65	0.0246	other
SLITRK2	SLIT and NTRK like family member 2	ENSDARG00000006636	0.65	0.0383	other
AGRN	agrin	ENSDARG00000079388	0.649	0.013	other
TOP1	DNA topoisomerase I	ENSDARG00000070545	0.648	0.00108	enzyme
CARM1	coactivator associated arginine methyltransferase 1	ENSDARG00000018698	0.648	0.000615	transcription regulator
EBF2	EBF transcription factor 2	ENSDARG00000042525	0.647	0.0282	transcription regulator
PRMT5	protein arginine methyltransferase 5	ENSDARG00000079605	0.646	0.000783	enzyme
TMEM47	transmembrane protein 47	ENSDARG00000057322	0.646	0.000858	other
ASF1A	anti-silencing function 1A histone chaperone	ENSDARG00000043713	0.645	0.00359	other
UBXN7	UBX domain protein 7	ENSDARG00000009436	0.645	0.0119	other
ACTG1	actin gamma 1	ENSDARG00000037746	0.644	0.000121	other
FOXG1	forkhead box G1	ENSDARG00000070769	0.644	0.0301	transcription regulator
CHRND	cholinergic receptor nicotinic delta subunit	ENSDARG00000019342	0.644	0.0338	transmembrane receptor
H3-5	H3.5 histone	ENSDARG00000068434	0.643	0.000175	other
JPT1	Jupiter microtubule associated homolog 1	ENSDARG00000099312	0.643	0.0143	other
WASF3	WASP family member 3	ENSDARG00000062948	0.642	0.0104	other
CNOT1	CCR4-NOT transcription complex subunit 1	ENSDARG00000004174	0.642	0.0236	other
CSNK1D	casein kinase 1 delta	ENSDARG00000006125	0.641	0.000674	kinase
SUMO3	small ubiquitin like modifier 3	ENSDARG00000035993	0.64	0.000525	other
METTL26	methyltransferase like 26	ENSDARG00000027461	0.64	0.00513	other
PAK5	p21 (RAC1) activated kinase 5	ENSDARG00000030154	0.639	0.0297	kinase
HELT	helt bHLH transcription factor	ENSDARG00000056400	0.639	0.0453	transcription regulator
SNRPG	small nuclear ribonucleoprotein polypeptide G	ENSDARG00000099667	0.639	0.00452	other
MEIS2	Meis homeobox 2	ENSDARG00000098240	0.639	0.0338	transcription regulator
TSPAN12	tetraspanin 12	ENSDARG00000032389	0.638	0.0135	other
MSH2	mutS homolog 2	ENSDARG00000018022	0.638	0.000132	enzyme
CACYBP	calcyclin binding protein	ENSDARG00000014731	0.638	0.000199	other
BHLHE23	basic helix-loop-helix family member e23	ENSDARG00000037588	0.638	0.00857	transcription regulator
GLYCTK	glycerate kinase	ENSDARG00000060120	0.637	0.0139	kinase
GPR153	G protein-coupled receptor 153	ENSDARG00000087601	0.636	0.0285	G-protein coupled receptor
DPYSL5	dihydropyrimidinase like 5	ENSDARG00000011141	0.635	0.0112	enzyme
TFAP2B	transcription factor AP-2 beta	ENSDARG00000012667	0.634	0.0153	transcription regulator
DNAAF10	dynein axonemal assembly factor 10	ENSDARG00000037334	0.634	0.0132	other
DVL1	dishevelled segment polarity protein 1	ENSDARG00000055552	0.632	0.0193	other
MPPED2	metallophosphoesterase domain containing 2	ENSDARG00000006889	0.632	0.0378	enzyme
POLR3D	RNA polymerase III subunit D	ENSDARG00000104516	0.632	0.0104	transcription regulator
FBXO2	F-box protein 2	ENSDARG00000099306	0.632	0.0233	enzyme
WRAP53	WD repeat containing antisense to TP53	ENSDARG00000086150	0.632	0.000702	other
BCL6	BCL6 transcription repressor	ENSDARG00000070864	0.632	0.00421	transcription regulator
CCNB1	cyclin B1	ENSDARG00000051923	0.631	0.0158	kinase
VSNL1	visinin like 1	ENSDARG00000023228	0.629	0.00782	other
BRDT	bromodomain testis associated	ENSDARG00000102802	0.628	0.0118	kinase
SORCS2	sortilin related VPS10 domain containing receptor 2	ENSDARG00000077465	0.628	0.0422	transporter
SDF2L1	stromal cell derived factor 2 like 1	ENSDARG00000035631	0.628	0.000674	other
RFC1	replication factor C subunit 1	ENSDARG00000054799	0.627	0.00935	transcription regulator
INKA1	inka box actin regulator 1	ENSDARG00000070404	0.625	0.0191	other
PAK1	p21 (RAC1) activated kinase 1	ENSDARG00000103959	0.624	0.0487	kinase
GATM	glycine amidinotransferase	ENSDARG00000036239	0.624	0.0202	enzyme
CSTF1	cleavage stimulation factor subunit 1	ENSDARG00000044820	0.622	0.00286	other
ENTPD4	ectonucleoside triphosphate diphosphohydrolase 4	ENSDARG00000038422	0.621	0.0033	enzyme
E2F7	E2F transcription factor 7	ENSDARG00000008986	0.619	0.00846	transcription regulator
MTA2	metastasis associated 1 family member 2	ENSDARG00000013031	0.618	0.00715	transcription regulator
SH3GL2	SH3 domain containing GRB2 like 2, endophilin A1	ENSDARG00000039901	0.617	0.0495	enzyme
RPF2	ribosome production factor 2 homolog	ENSDARG00000043960	0.617	0.00262	other
MED21	mediator complex subunit 21	ENSDARG00000026839	0.616	0.00661	transcription regulator
COL12A1	collagen type XII alpha 1 chain	ENSDARG00000078322	0.616	0.00674	other
Dync1i2	dynein cytoplasmic 1 intermediate chain 2	ENSDARG00000103195	0.614	0.0157	other
PPP1R13B	protein phosphatase 1 regulatory subunit 13B	ENSDARG00000009142	0.613	0.018	phosphatase
LAPTM4B	lysosomal protein transmembrane 4 beta	ENSDARG00000035870	0.612	0.00134	other
PRDM12	PR/SET domain 12	ENSDARG00000007430	0.612	0.0338	transcription regulator
EPDR1	ependymin related 1	ENSDARG00000045420	0.612	0.000491	other
KCTD4	potassium channel tetramerization domain containing 4	ENSDARG00000068691	0.612	0.0122	ion channel
RAPGEF6	Rap guanine nucleotide exchange factor 6	ENSDARG00000010945	0.611	0.00329	other
RFX4	regulatory factor X4	ENSDARG00000026395	0.61	0.025	transcription regulator
DEDD2	death effector domain containing 2	ENSDARG00000002758	0.61	0.0149	other
HP1BP3	heterochromatin protein 1 binding protein 3	ENSDARG00000044669	0.609	0.00355	other
GLRX3	glutaredoxin 3	ENSDARG00000098785	0.608	0.000332	enzyme
SHISAL1	shisa like 1	ENSDARG00000067710	0.608	0.0405	other
ASCL1	achaete-scute family bHLH transcription factor 1	ENSDARG00000038386	0.608	0.0163	transcription regulator
ACTC1	actin alpha cardiac muscle 1	ENSDARG00000042535	0.607	0.0282	enzyme
ENTPD3	ectonucleoside triphosphate diphosphohydrolase 3	ENSDARG00000035309	0.605	0.00324	enzyme
DROSHA	drosha ribonuclease III	ENSDARG00000055563	0.605	0.0191	enzyme
Gm30502	--	ENSDARG00000098401	0.605	0.0232	other
PFKP	phosphofructokinase, platelet	ENSDARG00000012801	0.605	0.0194	kinase
KLHL7	kelch like family member 7	ENSDARG00000101445	0.604	0.00452	other
UBA5	ubiquitin like modifier activating enzyme 5	ENSDARG00000063588	0.602	0.00571	enzyme
CRY1	cryptochrome circadian regulator 1	ENSDARG00000011583	0.602	0.00704	enzyme
KCTD17	potassium channel tetramerization domain containing 17	ENSDARG00000056050	0.601	6.1e-05	other
TALDO1	transaldolase 1	ENSDARG00000103369	0.6	0.0121	enzyme
NEMP1	nuclear envelope integral membrane protein 1	ENSDARG00000073899	0.6	0.0112	other
DENND5B	DENN domain containing 5B	ENSDARG00000003789	0.599	0.0185	other
WDR70	WD repeat domain 70	ENSDARG00000109022	0.599	0.0231	other
GNAO1	G protein subunit alpha o1	ENSDARG00000016676	0.596	0.046	enzyme
PORCN	porcupine O-acyltransferase	ENSDARG00000052455	0.595	0.00695	enzyme
PDE3B	phosphodiesterase 3B	ENSDARG00000062190	0.595	0.0145	enzyme
BUB3	BUB3 mitotic checkpoint protein	ENSDARG00000075883	0.595	0.043	other
FGF11	fibroblast growth factor 11	ENSDARG00000043907	0.595	0.0277	growth factor
GLRB	glycine receptor beta	ENSDARG00000052782	0.594	0.00426	ion channel
ARID2	AT-rich interaction domain 2	ENSDARG00000007413	0.593	0.0484	transcription regulator
MEX3B	mex-3 RNA binding family member B	ENSDARG00000058369	0.592	0.0432	kinase
MRS2	magnesium transporter MRS2	ENSDARG00000062872	0.592	0.0055	transporter
NAB1	NGFI-A binding protein 1	ENSDARG00000042940	0.59	0.0127	transcription regulator
TYMS	thymidylate synthetase	ENSDARG00000042894	0.59	0.0201	enzyme
ARHGAP35	Rho GTPase activating protein 35	ENSDARG00000060297	0.59	0.0196	transcription regulator
MT-ND4	NADH dehydrogenase subunit 4	ENSDARG00000063917	0.589	0.00146	enzyme
YIPF5	Yip1 domain family member 5	ENSDARG00000007279	0.589	0.00329	other
Sf3a2	splicing factor 3a, subunit 2	ENSDARG00000021107	0.589	0.000415	other
RREB1	ras responsive element binding protein 1	ENSDARG00000063701	0.589	0.00477	transcription regulator
HIVEP3	HIVEP zinc finger 3	ENSDARG00000037154	0.588	0.0224	transcription regulator
PSMD1	proteasome 26S subunit, non-ATPase 1	ENSDARG00000003189	0.587	0.00558	other
RYBP	RING1 and YY1 binding protein	ENSDARG00000037773	0.587	0.015	transcription regulator
DYRK1B	dual specificity tyrosine phosphorylation regulated kinase 1B	ENSDARG00000070187	0.587	0.0343	kinase
TUBB2A	tubulin beta 2A class IIa	ENSDARG00000039522	0.587	0.00321	other
APEX1	apurinic/apyrimidinic endodeoxyribonuclease 1	ENSDARG00000045843	0.586	0.00332	enzyme
DNAJB11	DnaJ heat shock protein family (Hsp40) member B11	ENSDARG00000015088	0.585	0.0106	other
HNRNPD	heterogeneous nuclear ribonucleoprotein D	ENSDARG00000059246	0.585	0.00159	transcription regulator
CAMSAP1	calmodulin regulated spectrin associated protein 1	ENSDARG00000035122	0.584	0.0421	other
POLA2	DNA polymerase alpha 2, accessory subunit	ENSDARG00000015070	0.584	0.00845	enzyme
MAB21L1	mab-21 like 1	ENSDARG00000102047	0.584	0.0223	other
CBX1	chromobox 1	ENSDARG00000004189	0.583	1.36e-05	transcription regulator
SHANK3	SH3 and multiple ankyrin repeat domains 3	ENSDARG00000063054	0.583	0.0203	other
CKB	creatine kinase B	ENSDARG00000043257	0.583	0.000847	kinase
PDE4A	phosphodiesterase 4A	ENSDARG00000032344	0.582	0.0383	enzyme
COX18	cytochrome c oxidase assembly factor COX18	ENSDARG00000102463	0.582	0.00745	other
MCM7	minichromosome maintenance complex component 7	ENSDARG00000101180	0.582	0.00907	enzyme
GOLPH3L	golgi phosphoprotein 3 like	ENSDARG00000036943	-0.581	0.0369	other
RNFT1	ring finger protein, transmembrane 1	ENSDARG00000015917	-0.582	0.0181	enzyme
PDLIM5	PDZ and LIM domain 5	ENSDARG00000101777	-0.582	0.0339	other
CTSF	cathepsin F	ENSDARG00000063095	-0.582	0.000213	peptidase
ST3GAL5	ST3 beta-galactoside alpha-2,3-sialyltransferase 5	ENSDARG00000037556	-0.583	0.00752	enzyme
SLC1A5	solute carrier family 1 member 5	ENSDARG00000099186	-0.588	0.0463	transporter
SLC23A2	solute carrier family 23 member 2	ENSDARG00000017365	-0.588	0.0422	transporter
DHRS11	dehydrogenase/reductase 11	ENSDARG00000046090	-0.588	0.0211	enzyme
PAX9	paired box 9	ENSDARG00000053829	-0.588	0.0287	transcription regulator
ATP2B4	ATPase plasma membrane Ca2+ transporting 4	ENSDARG00000007788	-0.588	0.00035	transporter
FAM241A	family with sequence similarity 241 member A	ENSDARG00000057006	-0.59	0.015	other
TMEM185A	transmembrane protein 185A	ENSDARG00000044327	-0.591	0.00796	other
NUDT17	nudix hydrolase 17	ENSDARG00000008014	-0.592	0.0152	other
PHKA2	phosphorylase kinase regulatory subunit alpha 2	ENSDARG00000030687	-0.592	0.0108	kinase
RSL1D1	ribosomal L1 domain containing 1	ENSDARG00000055868	-0.592	0.0101	other
KIAA0319L	KIAA0319 like	ENSDARG00000035660	-0.593	0.00947	other
PPDPF	pancreatic progenitor cell differentiation and proliferation factor	ENSDARG00000007682	-0.594	0.00882	other
ERCC6L2	ERCC excision repair 6 like 2	ENSDARG00000012403	-0.594	0.0131	enzyme
SNU13	small nuclear ribonucleoprotein 13	ENSDARG00000069878	-0.594	0.0374	other
BMP2	bone morphogenetic protein 2	ENSDARG00000013409	-0.595	0.0197	growth factor
IGF2	insulin like growth factor 2	ENSDARG00000033307	-0.595	0.0364	growth factor
CLCN7	chloride voltage-gated channel 7	ENSDARG00000019556	-0.597	0.00247	ion channel
SPTSSA	serine palmitoyltransferase small subunit A	ENSDARG00000071203	-0.598	0.00272	enzyme
LSM12	LSM12 homolog	ENSDARG00000028848	-0.601	0.00484	other
NUBPL	nucleotide binding protein like	ENSDARG00000054821	-0.603	0.0237	other
TCEA3	transcription elongation factor A3	ENSDARG00000004724	-0.603	0.0165	transcription regulator
SH3GLB1	SH3 domain containing GRB2 like, endophilin B1	ENSDARG00000045294	-0.604	0.00368	enzyme
RSKR	ribosomal protein S6 kinase related	ENSDARG00000087176	-0.604	0.0472	kinase
CTSC	cathepsin C	ENSDARG00000101334	-0.605	0.0474	peptidase
OCLN	occludin	ENSDARG00000005108	-0.606	0.00652	other
PUS7L	pseudouridine synthase 7 like	ENSDARG00000069780	-0.606	0.0352	other
SPINT2	serine peptidase inhibitor, Kunitz type 2	ENSDARG00000069476	-0.607	0.0187	other
GUCA1B	guanylate cyclase activator 1B	ENSDARG00000013393	-0.607	0.0324	other
TTYH3	tweety family member 3	ENSDARG00000034473	-0.607	0.0112	ion channel
RND2	Rho family GTPase 2	ENSDARG00000070735	-0.608	0.0234	enzyme
FTH1	ferritin heavy chain 1	ENSDARG00000007975	-0.608	0.00257	enzyme
CFP	complement factor properdin	ENSDARG00000078114	-0.608	0.0241	other
PAXBP1	PAX3 and PAX7 binding protein 1	ENSDARG00000062361	-0.609	0.0379	other
RBP4	retinol binding protein 4	ENSDARG00000101199	-0.609	0.00182	other
SMIM14	small integral membrane protein 14	ENSDARG00000005799	-0.611	0.0179	other
FUCA2	alpha-L-fucosidase 2	ENSDARG00000044073	-0.612	0.000208	enzyme
SELENBP1	selenium binding protein 1	ENSDARG00000024717	-0.613	0.0101	other
NEK7	NIMA related kinase 7	ENSDARG00000056966	-0.614	0.00473	kinase
DSE	dermatan sulfate epimerase	ENSDARG00000017988	-0.614	0.037	enzyme
RGS5	regulator of G protein signaling 5	ENSDARG00000002644	-0.616	0.0252	enzyme
KCNK5	potassium two pore domain channel subfamily K member 5	ENSDARG00000023587	-0.617	0.0301	ion channel
EIF4E3	eukaryotic translation initiation factor 4E family member 3	ENSDARG00000005078	-0.617	0.00114	translation regulator
Slc23a4	solute carrier family 23 member 4	ENSDARG00000052497	-0.619	0.0308	other
DHRS13	dehydrogenase/reductase 13	ENSDARG00000041137	-0.621	0.00861	enzyme
KRT8	keratin 8	ENSDARG00000017624	-0.621	0.0105	other
TNFSF10	TNF superfamily member 10	ENSDARG00000057241	-0.622	0.0417	cytokine
STK17A	serine/threonine kinase 17a	ENSDARG00000074715	-0.622	0.00711	kinase
RD3	RD3 regulator of GUCY2D	ENSDARG00000031600	-0.623	0.0205	other
PLXNC1	plexin C1	ENSDARG00000015278	-0.623	0.0208	transmembrane receptor
CPEB3	cytoplasmic polyadenylation element binding protein 3	ENSDARG00000060103	-0.624	0.0307	translation regulator
PLIN3	perilipin 3	ENSDARG00000013711	-0.625	0.0434	other
SFXN3	sideroflexin 3	ENSDARG00000057374	-0.625	0.00868	transporter
TBCEL	tubulin folding cofactor E like	ENSDARG00000019525	-0.626	0.00604	other
SDHB	succinate dehydrogenase complex iron sulfur subunit B	ENSDARG00000075768	-0.627	6.66e-05	enzyme
WNT9B	Wnt family member 9B	ENSDARG00000037889	-0.627	0.0473	other
ETHE1	ETHE1 persulfide dioxygenase	ENSDARG00000005713	-0.629	0.0163	enzyme
POLR2L	RNA polymerase II, I and III subunit L	ENSDARG00000058349	-0.629	0.00132	enzyme
SLC15A4	solute carrier family 15 member 4	ENSDARG00000102612	-0.629	0.0423	transporter
ABCB9	ATP binding cassette subfamily B member 9	ENSDARG00000056200	-0.629	0.037	transporter
CTSK	cathepsin K	ENSDARG00000040251	-0.63	0.0177	peptidase
IL6ST	interleukin 6 cytokine family signal transducer	ENSDARG00000104693	-0.63	0.0129	transmembrane receptor
ARNTL2	aryl hydrocarbon receptor nuclear translocator like 2	ENSDARG00000041381	-0.631	0.026	transcription regulator
SLC30A10	solute carrier family 30 member 10	ENSDARG00000103983	-0.632	0.0374	transporter
MYF6	myogenic factor 6	ENSDARG00000029830	-0.633	0.0369	transcription regulator
ABCA12	ATP binding cassette subfamily A member 12	ENSDARG00000074749	-0.634	0.0307	transporter
ACBD5	acyl-CoA binding domain containing 5	ENSDARG00000034883	-0.634	0.00192	other
CLUL1	clusterin like 1	ENSDARG00000055595	-0.636	0.00366	other
SORT1	sortilin 1	ENSDARG00000029402	-0.636	0.00111	G-protein coupled receptor
SCD	stearoyl-CoA desaturase	ENSDARG00000030265	-0.636	0.00691	enzyme
HEATR3	HEAT repeat containing 3	ENSDARG00000036076	-0.637	0.000962	other
B4GALT4	beta-1,4-galactosyltransferase 4	ENSDARG00000104042	-0.639	0.0255	enzyme
MPV17L	MPV17 mitochondrial inner membrane protein like	ENSDARG00000104457	-0.64	0.00533	other
ANTXR2	ANTXR cell adhesion molecule 2	ENSDARG00000104118	-0.64	0.0494	transmembrane receptor
CLDN3	claudin 3	ENSDARG00000069503	-0.642	0.032	transmembrane receptor
GPCPD1	glycerophosphocholine phosphodiesterase 1	ENSDARG00000016011	-0.643	0.00845	enzyme
ARMT1	acidic residue methyltransferase 1	ENSDARG00000055676	-0.643	0.00853	enzyme
DHRS4	dehydrogenase/reductase 4	ENSDARG00000021135	-0.643	0.00664	enzyme
R3HDM4	R3H domain containing 4	ENSDARG00000063254	-0.644	0.0205	other
HIGD1A	HIG1 hypoxia inducible domain family member 1A	ENSDARG00000022303	-0.644	0.0164	other
RGL2	ral guanine nucleotide dissociation stimulator like 2	ENSDARG00000007727	-0.646	0.0129	other
AK4	adenylate kinase 4	ENSDARG00000006546	-0.647	0.00202	kinase
DGAT1	diacylglycerol O-acyltransferase 1	ENSDARG00000103503	-0.648	0.00463	enzyme
HSPA13	heat shock protein family A (Hsp70) member 13	ENSDARG00000040984	-0.648	0.0256	other
HBP1	HMG-box transcription factor 1	ENSDARG00000028517	-0.651	0.00476	transcription regulator
MICU2	mitochondrial calcium uptake 2	ENSDARG00000009939	-0.652	0.0191	other
MYO1E	myosin IE	ENSDARG00000036179	-0.652	0.000987	enzyme
PNO1	partner of NOB1 homolog	ENSDARG00000008502	-0.653	4.56e-05	other
GLUD1	glutamate dehydrogenase 1	ENSDARG00000008816	-0.654	0.0015	enzyme
SLC17A5	solute carrier family 17 member 5	ENSDARG00000055190	-0.654	0.00305	transporter
HGD	homogentisate 1,2-dioxygenase	ENSDARG00000058005	-0.655	0.0114	enzyme
HIGD2A	HIG1 hypoxia inducible domain family member 2A	ENSDARG00000052371	-0.655	0.00118	other
MTX1	metaxin 1	ENSDARG00000036109	-0.656	0.0416	transporter
ENPP2	ectonucleotide pyrophosphatase/phosphodiesterase 2	ENSDARG00000011257	-0.656	0.0213	enzyme
FAXDC2	fatty acid hydroxylase domain containing 2	ENSDARG00000023820	-0.656	0.0392	other
LPCAT4	lysophosphatidylcholine acyltransferase 4	ENSDARG00000035028	-0.656	0.0064	enzyme
CTPS1	CTP synthase 1	ENSDARG00000098386	-0.657	0.00391	enzyme
TMC5	transmembrane channel like 5	ENSDARG00000013252	-0.658	0.0439	other
SLC30A4	solute carrier family 30 member 4	ENSDARG00000007180	-0.659	0.000258	transporter
RFLNB	refilin B	ENSDARG00000093931	-0.662	0.00323	other
CTSS	cathepsin S	ENSDARG00000013771	-0.662	0.00694	peptidase
RETSAT	retinol saturase	ENSDARG00000018600	-0.662	0.00425	enzyme
MCRIP2	MAPK regulated corepressor interacting protein 2	ENSDARG00000061256	-0.663	0.000631	other
PLPPR5	phospholipid phosphatase related 5	ENSDARG00000057209	-0.664	0.00261	other
DNAJC4	DnaJ heat shock protein family (Hsp40) member C4	ENSDARG00000024090	-0.664	0.00114	other
SSX2IP	SSX family member 2 interacting protein	ENSDARG00000039521	-0.665	0.0239	other
BLVRB	biliverdin reductase B	ENSDARG00000096829	-0.666	0.0301	enzyme
RNF128	ring finger protein 128	ENSDARG00000016867	-0.668	0.00537	enzyme
ACP2	acid phosphatase 2, lysosomal	ENSDARG00000007244	-0.668	0.00388	phosphatase
FAM102B	family with sequence similarity 102 member B	ENSDARG00000002333	-0.668	0.00091	other
BMP5	bone morphogenetic protein 5	ENSDARG00000101701	-0.669	0.0167	growth factor
GLB1	galactosidase beta 1	ENSDARG00000036415	-0.669	0.0165	enzyme
ASAH1	N-acylsphingosine amidohydrolase 1	ENSDARG00000034817	-0.67	0.00367	enzyme
FGF8	fibroblast growth factor 8	ENSDARG00000003399	-0.67	0.016	growth factor
MSRB1	methionine sulfoxide reductase B1	ENSDARG00000025436	-0.671	0.0159	enzyme
ANKRD29	ankyrin repeat domain 29	ENSDARG00000057159	-0.672	0.0237	other
CCDC28A	coiled-coil domain containing 28A	ENSDARG00000022983	-0.673	0.00175	other
Tsc22d3	TSC22 domain family, member 3	ENSDARG00000075666	-0.673	0.0059	other
GCHFR	GTP cyclohydrolase I feedback regulator	ENSDARG00000098588	-0.674	0.0159	other
TMC6	transmembrane channel like 6	ENSDARG00000004875	-0.676	0.000583	transporter
TFEB	transcription factor EB	ENSDARG00000010794	-0.677	0.00295	transcription regulator
SPSB1	splA/ryanodine receptor domain and SOCS box containing 1	ENSDARG00000056515	-0.677	0.000528	other
TMPRSS2	transmembrane serine protease 2	ENSDARG00000098686	-0.679	0.0105	peptidase
ALG6	ALG6 alpha-1,3-glucosyltransferase	ENSDARG00000017617	-0.68	0.0183	enzyme
ZFYVE19	zinc finger FYVE-type containing 19	ENSDARG00000003642	-0.68	0.00499	other
RASD1	ras related dexamethasone induced 1	ENSDARG00000019274	-0.68	0.00021	enzyme
PPP1R3D	protein phosphatase 1 regulatory subunit 3D	ENSDARG00000076248	-0.681	0.0361	phosphatase
MLXIP	MLX interacting protein	ENSDARG00000059474	-0.683	0.0205	transcription regulator
SCGN	secretagogin, EF-hand calcium binding protein	ENSDARG00000058732	-0.684	0.034	other
FTCD	formimidoyltransferase cyclodeaminase	ENSDARG00000007421	-0.684	0.0185	enzyme
NENF	neudesin neurotrophic factor	ENSDARG00000040192	-0.686	0.0205	growth factor
NUCKS1	nuclear casein kinase and cyclin dependent kinase substrate 1	ENSDARG00000078473	-0.688	0.00662	kinase
SQSTM1	sequestosome 1	ENSDARG00000075014	-0.689	0.0132	transcription regulator
B2M	beta-2-microglobulin	ENSDARG00000053136	-0.69	0.0426	transmembrane receptor
IER5	immediate early response 5	ENSDARG00000009881	-0.69	6.07e-05	other
OTUD6B	OTU deubiquitinase 6B	ENSDARG00000102705	-0.69	0.0299	peptidase
RNF170	ring finger protein 170	ENSDARG00000104069	-0.692	0.00191	other
DPEP3	dipeptidase 3	ENSDARG00000079216	-0.694	0.0495	peptidase
ABRA	actin binding Rho activating protein	ENSDARG00000033854	-0.697	0.00763	other
LYRM1	LYR motif containing 1	ENSDARG00000026281	-0.699	0.0266	other
RAB32	RAB32, member RAS oncogene family	ENSDARG00000029036	-0.7	0.0109	enzyme
ANKRD33B	ankyrin repeat domain 33B	ENSDARG00000058357	-0.7	0.0182	other
UROS	uroporphyrinogen III synthase	ENSDARG00000027491	-0.701	0.0152	enzyme
CFAP74	cilia and flagella associated protein 74	ENSDARG00000075917	-0.701	0.0388	other
CERS1	ceramide synthase 1	ENSDARG00000063412	-0.701	9.14e-05	enzyme
PHOSPHO2	phosphatase, orphan 2	ENSDARG00000102202	-0.701	0.00518	other
ARG2	arginase 2	ENSDARG00000039269	-0.702	0.0238	enzyme
SLC16A3	solute carrier family 16 member 3	ENSDARG00000045051	-0.703	0.000366	transporter
PCMTD2	protein-L-isoaspartate (D-aspartate) O-methyltransferase domain containing 2	ENSDARG00000053820	-0.703	0.0184	enzyme
ELOVL4	ELOVL fatty acid elongase 4	ENSDARG00000027495	-0.705	0.000813	enzyme
NOB1	NIN1 (RPN12) binding protein 1 homolog	ENSDARG00000016080	-0.706	0.000319	enzyme
MKRN1	makorin ring finger protein 1	ENSDARG00000041665	-0.707	0.000515	enzyme
SLC6A6	solute carrier family 6 member 6	ENSDARG00000098438	-0.708	0.00154	transporter
SLC16A12	solute carrier family 16 member 12	ENSDARG00000089885	-0.71	0.0161	transporter
FMNL2	formin like 2	ENSDARG00000012586	-0.711	0.00937	other
BLCAP	BLCAP apoptosis inducing factor	ENSDARG00000052073	-0.713	0.000134	other
PPP1R3C	protein phosphatase 1 regulatory subunit 3C	ENSDARG00000014554	-0.714	0.000243	phosphatase
Hmgb3	high mobility group box 3	ENSDARG00000056725	-0.715	0.00548	other
GCOM1	GCOM1, MYZAP-POLR2M combined locus	ENSDARG00000075017	-0.716	0.0226	other
CCDC80	coiled-coil domain containing 80	ENSDARG00000000002	-0.717	0.00694	other
APBB3	amyloid beta precursor protein binding family B member 3	ENSDARG00000053771	-0.717	0.0399	other
NR1I2	nuclear receptor subfamily 1 group I member 2	ENSDARG00000029766	-0.718	0.00287	ligand-dependent nuclear receptor
CILP2	cartilage intermediate layer protein 2	ENSDARG00000013687	-0.718	0.0326	other
ANGPTL4	angiopoietin like 4	ENSDARG00000035859	-0.721	0.000245	other
TMEM237	transmembrane protein 237	ENSDARG00000041735	-0.723	0.000489	other
SLC25A40	solute carrier family 25 member 40	ENSDARG00000015856	-0.723	0.000507	other
SLC38A6	solute carrier family 38 member 6	ENSDARG00000054312	-0.725	0.000618	transporter
Tpm1	tropomyosin 1, alpha	ENSDARG00000087402	-0.726	0.0154	other
HPCAL1	hippocalcin like 1	ENSDARG00000022763	-0.727	0.005	other
GPX8	glutathione peroxidase 8 (putative)	ENSDARG00000013302	-0.727	0.0202	enzyme
PEX10	peroxisomal biogenesis factor 10	ENSDARG00000041511	-0.729	0.0233	other
SLC13A4	solute carrier family 13 member 4	ENSDARG00000059053	-0.73	0.0141	transporter
FAM219B	family with sequence similarity 219 member B	ENSDARG00000104637	-0.736	0.00205	other
ECE1	endothelin converting enzyme 1	ENSDARG00000061737	-0.737	0.0152	peptidase
NUAK1	NUAK family kinase 1	ENSDARG00000020086	-0.737	0.00487	kinase
COA5	cytochrome c oxidase assembly factor 5	ENSDARG00000094833	-0.738	0.00767	other
FUCA1	alpha-L-fucosidase 1	ENSDARG00000035890	-0.738	0.000723	enzyme
YIPF1	Yip1 domain family member 1	ENSDARG00000014474	-0.739	0.00299	other
RBM24	RNA binding motif protein 24	ENSDARG00000102995	-0.739	0.001	other
CAPN7	calpain 7	ENSDARG00000102987	-0.74	0.00107	peptidase
ACY1	aminoacylase 1	ENSDARG00000038475	-0.74	0.00187	peptidase
FBLN5	fibulin 5	ENSDARG00000039273	-0.741	0.0205	other
CAPN9	calpain 9	ENSDARG00000012341	-0.742	0.0175	peptidase
PLA2G15	phospholipase A2 group XV	ENSDARG00000103271	-0.742	0.00295	enzyme
HAPLN3	hyaluronan and proteoglycan link protein 3	ENSDARG00000045802	-0.742	0.00587	other
RAB43	RAB43, member RAS oncogene family	ENSDARG00000059404	-0.742	0.00304	enzyme
VSIR	V-set immunoregulatory receptor	ENSDARG00000068784	-0.744	0.00226	other
DUSP6	dual specificity phosphatase 6	ENSDARG00000070914	-0.745	0.000148	phosphatase
CC2D1B	coiled-coil and C2 domain containing 1B	ENSDARG00000099445	-0.746	0.000669	transcription regulator
CNGA3	cyclic nucleotide gated channel subunit alpha 3	ENSDARG00000070726	-0.746	0.00479	ion channel
SHTN1	shootin 1	ENSDARG00000039697	-0.746	0.0196	other
TPRA1	transmembrane protein adipocyte associated 1	ENSDARG00000054930	-0.746	0.000454	G-protein coupled receptor
CYB561D1	cytochrome b561 family member D1	ENSDARG00000055295	-0.749	0.0229	other
CTSA	cathepsin A	ENSDARG00000098114	-0.75	0.00774	peptidase
PIEZO1	piezo type mechanosensitive ion channel component 1	ENSDARG00000076870	-0.751	0.00629	ion channel
SMIM8	small integral membrane protein 8	ENSDARG00000071040	-0.752	0.000335	other
CSGALNACT1	chondroitin sulfate N-acetylgalactosaminyltransferase 1	ENSDARG00000040535	-0.752	0.00614	enzyme
ALOX12	arachidonate 12-lipoxygenase, 12S type	ENSDARG00000069463	-0.753	0.00181	enzyme
C8orf76	chromosome 8 open reading frame 76	ENSDARG00000010738	-0.753	0.011	other
VTN	vitronectin	ENSDARG00000055388	-0.754	0.0369	other
SLC25A42	solute carrier family 25 member 42	ENSDARG00000099368	-0.754	0.00354	transporter
PLD3	phospholipase D family member 3	ENSDARG00000068199	-0.755	0.00442	enzyme
OPTN	optineurin	ENSDARG00000002663	-0.755	0.00175	other
APTX	aprataxin	ENSDARG00000027143	-0.758	0.00394	phosphatase
PM20D1	peptidase M20 domain containing 1	ENSDARG00000062096	-0.76	0.00609	peptidase
SLC44A1	solute carrier family 44 member 1	ENSDARG00000015946	-0.76	0.00463	transporter
LIPA	lipase A, lysosomal acid type	ENSDARG00000018529	-0.76	0.00476	enzyme
PARVA	parvin alpha	ENSDARG00000043710	-0.761	0.0108	other
TTC23	tetratricopeptide repeat domain 23	ENSDARG00000022160	-0.761	0.0249	other
IFIT5	interferon induced protein with tetratricopeptide repeats 5	ENSDARG00000088069	-0.761	0.0139	other
MTDH	metadherin	ENSDARG00000004939	-0.762	0.00442	transcription regulator
ARR3	arrestin 3	ENSDARG00000056511	-0.763	0.0173	other
SLC29A1	solute carrier family 29 member 1 (Augustine blood group)	ENSDARG00000101289	-0.765	0.00872	transporter
RIN2	Ras and Rab interactor 2	ENSDARG00000074589	-0.766	0.000184	other
SLC2A8	solute carrier family 2 member 8	ENSDARG00000104278	-0.767	0.0465	transporter
KIAA0895L	KIAA0895 like	ENSDARG00000059529	-0.768	0.0395	other
NUDT12	nudix hydrolase 12	ENSDARG00000100813	-0.768	0.00024	phosphatase
PKHD1L1	PKHD1 like 1	ENSDARG00000091116	-0.77	0.0281	other
ATP8B1	ATPase phospholipid transporting 8B1	ENSDARG00000060980	-0.771	0.0243	transporter
REEP6	receptor accessory protein 6	ENSDARG00000087349	-0.772	0.0484	other
SNED1	sushi, nidogen and EGF like domains 1	ENSDARG00000044433	-0.772	0.0193	other
TLR5	toll like receptor 5	ENSDARG00000052322	-0.775	0.0218	transmembrane receptor
AP3S2	adaptor related protein complex 3 subunit sigma 2	ENSDARG00000039882	-0.776	0.00914	transporter
TXNIP	thioredoxin interacting protein	ENSDARG00000036107	-0.778	0.00197	other
ARHGAP4	Rho GTPase activating protein 4	ENSDARG00000039265	-0.779	0.0206	other
PIPOX	pipecolic acid and sarcosine oxidase	ENSDARG00000055591	-0.779	0.0258	enzyme
JPH1	junctophilin 1	ENSDARG00000058603	-0.781	0.015	other
ZCCHC24	zinc finger CCHC-type containing 24	ENSDARG00000078026	-0.781	0.00177	other
IVNS1ABP	influenza virus NS1A binding protein	ENSDARG00000031100	-0.782	0.000782	other
HSD17B14	hydroxysteroid 17-beta dehydrogenase 14	ENSDARG00000054842	-0.784	0.0234	enzyme
NFYB	nuclear transcription factor Y subunit beta	ENSDARG00000045611	-0.785	0.00173	transcription regulator
ADA	adenosine deaminase	ENSDARG00000003113	-0.786	0.0308	enzyme
Marchf1	membrane associated ring-CH-type finger 1	ENSDARG00000037487	-0.792	0.0126	enzyme
ADGRG6	adhesion G protein-coupled receptor G6	ENSDARG00000054137	-0.797	0.00111	G-protein coupled receptor
HVCN1	hydrogen voltage gated channel 1	ENSDARG00000040338	-0.798	0.00288	ion channel
LIN7B	lin-7 homolog B, crumbs cell polarity complex component	ENSDARG00000037932	-0.801	0.0184	other
TMPRSS9	transmembrane serine protease 9	ENSDARG00000029841	-0.801	0.00167	peptidase
FBP1	fructose-bisphosphatase 1	ENSDARG00000021366	-0.802	0.000207	phosphatase
CCBE1	collagen and calcium binding EGF domains 1	ENSDARG00000086158	-0.802	0.03	other
USP28	ubiquitin specific peptidase 28	ENSDARG00000008880	-0.804	0.0057	peptidase
NDRG1	N-myc downstream regulated 1	ENSDARG00000032849	-0.804	1.12e-06	kinase
PCK1	phosphoenolpyruvate carboxykinase 1	ENSDARG00000013522	-0.804	0.0412	kinase
NR2F6	nuclear receptor subfamily 2 group F member 6	ENSDARG00000003165	-0.804	1.24e-07	ligand-dependent nuclear receptor
MKNK2	MAPK interacting serine/threonine kinase 2	ENSDARG00000015164	-0.805	0.00668	kinase
SNX22	sorting nexin 22	ENSDARG00000053204	-0.806	0.0323	transporter
FARP2	FERM, ARH/RhoGEF and pleckstrin domain protein 2	ENSDARG00000016429	-0.807	0.00106	other
YDJC	YdjC chitooligosaccharide deacetylase homolog	ENSDARG00000062655	-0.81	0.0125	other
SH3YL1	SH3 and SYLF domain containing 1	ENSDARG00000074393	-0.811	0.0171	other
SMPD1	sphingomyelin phosphodiesterase 1	ENSDARG00000076121	-0.814	0.0026	enzyme
TMEM269	transmembrane protein 269	ENSDARG00000079307	-0.815	0.0119	other
CDK20	cyclin dependent kinase 20	ENSDARG00000003867	-0.816	0.00412	kinase
MUSK	muscle associated receptor tyrosine kinase	ENSDARG00000098764	-0.82	0.03	kinase
BLZF1	basic leucine zipper nuclear factor 1	ENSDARG00000011299	-0.821	0.0013	transcription regulator
CYP26C1	cytochrome P450 family 26 subfamily C member 1	ENSDARG00000056029	-0.823	0.00112	enzyme
LXN	latexin	ENSDARG00000043102	-0.825	0.00489	other
MMP14	matrix metallopeptidase 14	ENSDARG00000008388	-0.829	0.000263	peptidase
MYL9	myosin light chain 9	ENSDARG00000008030	-0.831	0.00961	other
PTPRC	protein tyrosine phosphatase receptor type C	ENSDARG00000071437	-0.832	0.0238	phosphatase
CDK5	cyclin dependent kinase 5	ENSDARG00000056683	-0.833	0.00138	kinase
TSPO	translocator protein	ENSDARG00000026655	-0.834	9.89e-05	transmembrane receptor
OGA	O-GlcNAcase	ENSDARG00000074686	-0.839	1.91e-05	enzyme
ALDOB	aldolase, fructose-bisphosphate B	ENSDARG00000053684	-0.84	0.00424	enzyme
HSF1	heat shock transcription factor 1	ENSDARG00000008818	-0.843	0.000267	transcription regulator
SYNM	synemin	ENSDARG00000062350	-0.844	0.000279	other
ADORA2A	adenosine A2a receptor	ENSDARG00000033706	-0.845	0.0189	G-protein coupled receptor
TM4SF5	transmembrane 4 L six family member 5	ENSDARG00000055185	-0.846	0.0416	other
YPEL4	yippee like 4	ENSDARG00000055510	-0.846	1.03e-05	other
IPMK	inositol polyphosphate multikinase	ENSDARG00000029291	-0.846	5.95e-05	kinase
SESN1	sestrin 1	ENSDARG00000020693	-0.847	3.05e-06	other
ATP1B1	ATPase Na+/K+ transporting subunit beta 1	ENSDARG00000076833	-0.847	8.48e-07	transporter
FBXO8	F-box protein 8	ENSDARG00000007477	-0.848	0.000267	other
PLTP	phospholipid transfer protein	ENSDARG00000104495	-0.848	0.000606	enzyme
NAPEPLD	N-acyl phosphatidylethanolamine phospholipase D	ENSDARG00000009252	-0.85	0.000184	enzyme
LAGE3	L antigen family member 3	ENSDARG00000116344	-0.85	0.0283	other
SLC16A9	solute carrier family 16 member 9	ENSDARG00000013926	-0.852	0.0173	other
SLC16A5	solute carrier family 16 member 5	ENSDARG00000030472	-0.853	0.0022	transporter
DSC1	desmocollin 1	ENSDARG00000039677	-0.855	0.0124	other
CTSV	cathepsin V	ENSDARG00000007836	-0.857	0.000167	peptidase
BCKDK	branched chain keto acid dehydrogenase kinase	ENSDARG00000016904	-0.859	4.92e-06	kinase
ACACB	acetyl-CoA carboxylase beta	ENSDARG00000061994	-0.862	0.000936	enzyme
KBTBD12	kelch repeat and BTB domain containing 12	ENSDARG00000001882	-0.864	0.000837	other
BICC1	BicC family RNA binding protein 1	ENSDARG00000061682	-0.867	0.00177	other
HMOX2	heme oxygenase 2	ENSDARG00000114695	-0.868	5.62e-05	enzyme
DGKE	diacylglycerol kinase epsilon	ENSDARG00000104793	-0.868	0.000387	kinase
KRT17	keratin 17	ENSDARG00000000212	-0.869	0.000471	other
TPMT	thiopurine S-methyltransferase	ENSDARG00000055974	-0.869	0.00542	enzyme
CAP2	cyclase associated actin cytoskeleton regulatory protein 2	ENSDARG00000104478	-0.872	0.000194	other
TSEN54	tRNA splicing endonuclease subunit 54	ENSDARG00000036844	-0.873	0.00223	enzyme
DLEC1	DLEC1 cilia and flagella associated protein	ENSDARG00000075825	-0.873	0.0125	other
JAG1	jagged canonical Notch ligand 1	ENSDARG00000013168	-0.874	0.000508	growth factor
TMEM184C	transmembrane protein 184C	ENSDARG00000078789	-0.875	4.61e-06	other
C9orf116	chromosome 9 open reading frame 116	ENSDARG00000058940	-0.875	0.0279	other
DNAJC19	DnaJ heat shock protein family (Hsp40) member C19	ENSDARG00000044420	-0.877	0.013	other
IL17RA	interleukin 17 receptor A	ENSDARG00000058244	-0.878	0.00306	transmembrane receptor
MKRN2OS	MKRN2 opposite strand	ENSDARG00000100728	-0.879	0.0448	other
SYNC	syncoilin, intermediate filament protein	ENSDARG00000035944	-0.88	0.0407	other
SLC5A1	solute carrier family 5 member 1	ENSDARG00000013871	-0.881	0.0472	transporter
GPX3	glutathione peroxidase 3	ENSDARG00000043342	-0.882	0.0117	enzyme
ORMDL3	ORMDL sphingolipid biosynthesis regulator 3	ENSDARG00000025555	-0.883	0.0191	other
CLEC4M	C-type lectin domain family 4 member M	ENSDARG00000059049	-0.883	0.0201	other
FBLN7	fibulin 7	ENSDARG00000089519	-0.884	0.00874	other
FOXF2	forkhead box F2	ENSDARG00000017195	-0.884	0.0255	transcription regulator
TEKT1	tektin 1	ENSDARG00000101331	-0.884	0.0158	other
IMPDH1	inosine monophosphate dehydrogenase 1	ENSDARG00000029524	-0.884	1.39e-08	enzyme
MAMDC2	MAM domain containing 2	ENSDARG00000098345	-0.885	0.00302	other
PPFIBP2	PPFIA binding protein 2	ENSDARG00000061977	-0.885	0.0019	phosphatase
ABCA4	ATP binding cassette subfamily A member 4	ENSDARG00000062661	-0.887	0.00168	transporter
RHAG	Rh associated glycoprotein	ENSDARG00000019253	-0.889	0.0285	peptidase
CPM	carboxypeptidase M	ENSDARG00000011769	-0.89	0.000439	peptidase
ABCG1	ATP binding cassette subfamily G member 1	ENSDARG00000063475	-0.891	0.000311	transporter
XPNPEP2	X-prolyl aminopeptidase 2	ENSDARG00000026017	-0.891	0.00872	peptidase
DUSP5	dual specificity phosphatase 5	ENSDARG00000019307	-0.892	0.00564	phosphatase
GUSB	glucuronidase beta	ENSDARG00000063126	-0.894	0.00366	enzyme
MB	myoglobin	ENSDARG00000031952	-0.895	0.0139	transporter
PDP1	pyruvate dehydrogenase phosphatase catalytic subunit 1	ENSDARG00000076308	-0.896	4.35e-05	phosphatase
HAND2	heart and neural crest derivatives expressed 2	ENSDARG00000008305	-0.901	0.0223	transcription regulator
NUDT8	nudix hydrolase 8	ENSDARG00000007722	-0.901	0.000651	other
ACAP1	ArfGAP with coiled-coil, ankyrin repeat and PH domains 1	ENSDARG00000056346	-0.902	0.00318	other
Slc25a48	solute carrier family 25, member 48	ENSDARG00000021250	-0.904	0.00106	other
YME1L1	YME1 like 1 ATPase	ENSDARG00000104401	-0.905	1.65e-07	peptidase
ODF3L1	outer dense fiber of sperm tails 3 like 1	ENSDARG00000014209	-0.906	0.0113	other
SLC16A6	solute carrier family 16 member 6	ENSDARG00000060246	-0.909	5.54e-07	transporter
PFKFB3	6-phosphofructo-2-kinase/fructose-2,6-biphosphatase 3	ENSDARG00000001953	-0.909	0.0183	kinase
B3GNT3	UDP-GlcNAc:betaGal beta-1,3-N-acetylglucosaminyltransferase 3	ENSDARG00000043482	-0.91	0.0111	enzyme
GYG1	glycogenin 1	ENSDARG00000011934	-0.912	2.84e-05	enzyme
P2RX3	purinergic receptor P2X 3	ENSDARG00000029718	-0.913	0.0231	ion channel
Ehbp1l1	EH domain binding protein 1-like 1	ENSDARG00000079895	-0.913	0.000136	other
ABTB2	ankyrin repeat and BTB domain containing 2	ENSDARG00000062000	-0.917	0.000957	other
LRRC8D	leucine rich repeat containing 8 VRAC subunit D	ENSDARG00000103840	-0.92	1.45e-10	G-protein coupled receptor
MGST3	microsomal glutathione S-transferase 3	ENSDARG00000102744	-0.92	0.000172	enzyme
FITM2	fat storage inducing transmembrane protein 2	ENSDARG00000034568	-0.922	0.000615	enzyme
TCAIM	T cell activation inhibitor, mitochondrial	ENSDARG00000079881	-0.922	4.6e-06	other
RHCG	Rh family C glycoprotein	ENSDARG00000007080	-0.923	0.000542	transporter
BCL10	BCL10 immune signaling adaptor	ENSDARG00000077130	-0.926	0.0122	transcription regulator
SNX2	sorting nexin 2	ENSDARG00000104128	-0.926	0.000133	transporter
GCLM	glutamate-cysteine ligase modifier subunit	ENSDARG00000018953	-0.926	7.08e-05	enzyme
SMIM7	small integral membrane protein 7	ENSDARG00000074848	-0.927	0.000587	other
MAL	mal, T cell differentiation protein	ENSDARG00000043442	-0.928	0.0118	other
LMCD1	LIM and cysteine rich domains 1	ENSDARG00000002002	-0.928	4.93e-05	transcription regulator
C1orf159	chromosome 1 open reading frame 159	ENSDARG00000086336	-0.931	0.00395	other
B3GNT2	UDP-GlcNAc:betaGal beta-1,3-N-acetylglucosaminyltransferase 2	ENSDARG00000091902	-0.932	0.00121	enzyme
STXBP4	syntaxin binding protein 4	ENSDARG00000076997	-0.941	0.0109	other
ABHD4	abhydrolase domain containing 4, N-acyl phospholipase B	ENSDARG00000102887	-0.942	2.21e-09	peptidase
NUDT16	nudix hydrolase 16	ENSDARG00000019503	-0.946	0.00933	enzyme
ORAI1	ORAI calcium release-activated calcium modulator 1	ENSDARG00000011515	-0.948	0.00331	ion channel
CLCN2	chloride voltage-gated channel 2	ENSDARG00000104550	-0.951	0.00052	ion channel
SEPTIN11	septin 11	ENSDARG00000014233	-0.952	0.0184	other
MERTK	MER proto-oncogene, tyrosine kinase	ENSDARG00000074695	-0.954	0.000122	kinase
GADD45B	growth arrest and DNA damage inducible beta	ENSDARG00000027744	-0.959	0.00872	other
IL1RL2	interleukin 1 receptor like 2	ENSDARG00000090844	-0.96	0.0434	transmembrane receptor
SLC43A3	solute carrier family 43 member 3	ENSDARG00000057949	-0.962	0.000183	transporter
GAPDH	glyceraldehyde-3-phosphate dehydrogenase	ENSDARG00000043457	-0.966	6.23e-06	enzyme
GPNMB	glycoprotein nmb	ENSDARG00000062688	-0.968	0.00695	enzyme
ARRDC2	arrestin domain containing 2	ENSDARG00000020761	-0.973	0.00251	other
LPIN1	lipin 1	ENSDARG00000020239	-0.974	4.92e-06	phosphatase
KLF11	Kruppel like factor 11	ENSDARG00000013794	-0.975	1.4e-06	transcription regulator
GLTP	glycolipid transfer protein	ENSDARG00000061921	-0.976	0.0216	transporter
GPX1	glutathione peroxidase 1	ENSDARG00000018146	-0.976	4.89e-06	enzyme
SLC22A16	solute carrier family 22 member 16	ENSDARG00000015869	-0.978	0.0173	transporter
NCEH1	neutral cholesterol ester hydrolase 1	ENSDARG00000062087	-0.98	0.00459	enzyme
CSRP1	cysteine and glycine rich protein 1	ENSDARG00000030980	-0.981	0.00355	other
AGT	angiotensinogen	ENSDARG00000016412	-0.981	0.0103	growth factor
PRXL2B	peroxiredoxin like 2B	ENSDARG00000029795	-0.982	0.004	enzyme
SLC7A8	solute carrier family 7 member 8	ENSDARG00000075831	-0.985	1.93e-11	transporter
DUSP19	dual specificity phosphatase 19	ENSDARG00000040490	-0.985	0.035	phosphatase
MIEN1	migration and invasion enhancer 1	ENSDARG00000089936	-0.986	0.00126	other
F7	coagulation factor VII	ENSDARG00000100782	-0.986	0.0032	peptidase
TAP1	transporter 1, ATP binding cassette subfamily B member	ENSDARG00000079766	-0.987	0.0239	transporter
SLC43A2	solute carrier family 43 member 2	ENSDARG00000061120	-0.987	0.0104	transporter
CFLAR	CASP8 and FADD like apoptosis regulator	ENSDARG00000055966	-0.988	0.00164	other
APOA1	apolipoprotein A1	ENSDARG00000012076	-0.989	0.0108	transporter
SLC34A2	solute carrier family 34 member 2	ENSDARG00000036864	-0.99	1.08e-05	transporter
LBH	LBH regulator of WNT signaling pathway	ENSDARG00000111701	-0.99	0.0284	transcription regulator
LMOD2	leiomodin 2	ENSDARG00000045864	-0.991	0.0212	other
CRACR2A	calcium release activated channel regulator 2A	ENSDARG00000045758	-0.991	0.00348	enzyme
ITGAE	integrin subunit alpha E	ENSDARG00000057787	-0.992	0.0461	other
CASP9	caspase 9	ENSDARG00000004325	-0.994	9.06e-05	peptidase
SPINT1	serine peptidase inhibitor, Kunitz type 1	ENSDARG00000012467	-0.995	2.57e-05	other
FANCE	FA complementation group E	ENSDARG00000068870	-0.997	0.0082	other
APOD	apolipoprotein D	ENSDARG00000060345	-1.003	3.69e-05	transporter
DNAJC5B	DnaJ heat shock protein family (Hsp40) member C5 beta	ENSDARG00000058147	-1.004	0.013	transporter
OVCA2	OVCA2 serine hydrolase domain containing	ENSDARG00000103748	-1.008	0.0445	other
TM6SF2	transmembrane 6 superfamily member 2	ENSDARG00000029057	-1.01	0.0109	other
ASB2	ankyrin repeat and SOCS box containing 2	ENSDARG00000003797	-1.01	7.4e-09	transcription regulator
CHMP4C	charged multivesicular body protein 4C	ENSDARG00000007418	-1.022	0.000834	other
S100A4	S100 calcium binding protein A4	ENSDARG00000055514	-1.023	0.000186	other
EPHX1	epoxide hydrolase 1	ENSDARG00000042854	-1.023	0.000671	peptidase
SPATA6	spermatogenesis associated 6	ENSDARG00000021115	-1.026	0.0181	other
KCNK6	potassium two pore domain channel subfamily K member 6	ENSDARG00000007383	-1.026	0.00146	ion channel
FAM185A	family with sequence similarity 185 member A	ENSDARG00000019142	-1.028	0.000743	other
RBP2	retinol binding protein 2	ENSDARG00000070038	-1.029	0.0109	transporter
CCDC90B	coiled-coil domain containing 90B	ENSDARG00000044626	-1.033	0.00914	other
ARL10	ADP ribosylation factor like GTPase 10	ENSDARG00000117130	-1.034	0.000186	other
MYBPC2	myosin binding protein C2	ENSDARG00000030157	-1.039	4.11e-05	other
ERAP1	endoplasmic reticulum aminopeptidase 1	ENSDARG00000013024	-1.041	0.000544	peptidase
ISCU	iron-sulfur cluster assembly enzyme	ENSDARG00000026582	-1.049	0.000232	other
ABCA1	ATP binding cassette subfamily A member 1	ENSDARG00000079009	-1.05	0.00773	transporter
NEUROD1	neuronal differentiation 1	ENSDARG00000019566	-1.051	6.34e-05	transcription regulator
CPXM2	carboxypeptidase X, M14 family member 2	ENSDARG00000091726	-1.052	0.00161	peptidase
OSTM1	osteoclastogenesis associated transmembrane protein 1	ENSDARG00000069808	-1.053	0.000936	other
RHPN2	rhophilin Rho GTPase binding protein 2	ENSDARG00000014577	-1.056	2.65e-06	other
BMP6	bone morphogenetic protein 6	ENSDARG00000015686	-1.057	0.00361	growth factor
TSPEAR	thrombospondin type laminin G domain and EAR repeats	ENSDARG00000089235	-1.059	0.0439	other
SLC7A1	solute carrier family 7 member 1	ENSDARG00000016439	-1.062	0.0124	transporter
ACOT8	acyl-CoA thioesterase 8	ENSDARG00000014138	-1.062	0.00039	enzyme
TMC2	transmembrane channel like 2	ENSDARG00000033104	-1.064	0.0412	ion channel
PLB1	phospholipase B1	ENSDARG00000096445	-1.064	0.000258	enzyme
LRIT2	leucine rich repeat, Ig-like and transmembrane domains 2	ENSDARG00000030626	-1.065	9.61e-09	other
FGF10	fibroblast growth factor 10	ENSDARG00000100475	-1.067	0.0171	growth factor
COQ8A	coenzyme Q8A	ENSDARG00000020123	-1.068	1.04e-08	kinase
THBS4	thrombospondin 4	ENSDARG00000020072	-1.071	6.4e-05	other
BLVRA	biliverdin reductase A	ENSDARG00000059857	-1.072	0.000708	enzyme
MRPL58	mitochondrial ribosomal protein L58	ENSDARG00000078835	-1.074	0.0103	enzyme
GCM2	glial cells missing transcription factor 2	ENSDARG00000045413	-1.075	0.00634	transcription regulator
COLEC11	collectin subfamily member 11	ENSDARG00000013266	-1.082	0.028	other
PRR5L	proline rich 5 like	ENSDARG00000029431	-1.084	0.0203	other
PCOLCE	procollagen C-endopeptidase enhancer	ENSDARG00000056913	-1.095	0.00123	other
TACR1	tachykinin receptor 1	ENSDARG00000102900	-1.097	0.00904	G-protein coupled receptor
ACP7	acid phosphatase 7, tartrate resistant (putative)	ENSDARG00000102421	-1.097	0.000413	enzyme
SMARCAL1	SWI/SNF related, matrix associated, actin dependent regulator of chromatin, subfamily a like 1	ENSDARG00000102265	-1.098	0.0262	enzyme
NOC2L	NOC2 like nucleolar associated transcriptional repressor	ENSDARG00000001754	-1.1	3.84e-06	transcription regulator
TMC1	transmembrane channel like 1	ENSDARG00000056386	-1.1	0.0272	ion channel
SCARB1	scavenger receptor class B member 1	ENSDARG00000101557	-1.101	2.57e-05	transporter
NFKBIA	NFKB inhibitor alpha	ENSDARG00000005481	-1.108	0.00226	transcription regulator
SFT2D3	SFT2 domain containing 3	ENSDARG00000070284	-1.109	8.3e-05	other
NTAN1	N-terminal asparagine amidase	ENSDARG00000105182	-1.112	0.00503	enzyme
ALX4	ALX homeobox 4	ENSDARG00000088332	-1.113	0.00178	transcription regulator
FSTL3	follistatin like 3	ENSDARG00000025670	-1.116	0.000992	other
PTK6	protein tyrosine kinase 6	ENSDARG00000059956	-1.119	0.00351	kinase
ADIPOR2	adiponectin receptor 2	ENSDARG00000101849	-1.12	1.3e-13	transmembrane receptor
FGF18	fibroblast growth factor 18	ENSDARG00000088048	-1.129	0.0134	growth factor
SOCS2	suppressor of cytokine signaling 2	ENSDARG00000045557	-1.132	2.47e-06	other
INPP5K	inositol polyphosphate-5-phosphatase K	ENSDARG00000099563	-1.132	2.13e-05	phosphatase
MXD3	MAX dimerization protein 3	ENSDARG00000098350	-1.132	9.72e-05	transcription regulator
ALPL	alkaline phosphatase, biomineralization associated	ENSDARG00000098063	-1.135	0.0258	phosphatase
ATP6AP1	ATPase H+ transporting accessory protein 1	ENSDARG00000037153	-1.136	0.000474	transporter
OSGEPL1	O-sialoglycoprotein endopeptidase like 1	ENSDARG00000000651	-1.142	0.00269	peptidase
CBX7	chromobox 7	ENSDARG00000087181	-1.145	0.0069	other
AQP4	aquaporin 4	ENSDARG00000010565	-1.147	0.00851	transporter
SULT1A1	sulfotransferase family 1A member 1	ENSDARG00000003181	-1.151	0.0119	enzyme
CACNA2D4	calcium voltage-gated channel auxiliary subunit alpha2delta 4	ENSDARG00000026855	-1.153	2.14e-05	ion channel
GRAMD1C	GRAM domain containing 1C	ENSDARG00000076238	-1.154	0.000338	other
MSRA	methionine sulfoxide reductase A	ENSDARG00000029587	-1.157	5.88e-07	enzyme
CACNG6	calcium voltage-gated channel auxiliary subunit gamma 6	ENSDARG00000036457	-1.159	4.78e-06	ion channel
ACKR4	atypical chemokine receptor 4	ENSDARG00000092920	-1.16	0.00749	G-protein coupled receptor
MBL2	mannose binding lectin 2	ENSDARG00000068220	-1.166	0.0406	other
ABCG2	ATP binding cassette subfamily G member 2 (Junior blood group)	ENSDARG00000100075	-1.167	0.000117	transporter
TCIM	transcriptional and immune response regulator	ENSDARG00000079497	-1.17	0.000137	other
P3H2	prolyl 3-hydroxylase 2	ENSDARG00000103026	-1.173	0.000288	enzyme
CLOCK	clock circadian regulator	ENSDARG00000011703	-1.173	0.00091	transcription regulator
ENPP6	ectonucleotide pyrophosphatase/phosphodiesterase 6	ENSDARG00000040469	-1.175	0.0021	enzyme
TMPRSS4	transmembrane serine protease 4	ENSDARG00000103117	-1.178	1.19e-05	peptidase
COCH	cochlin	ENSDARG00000024032	-1.179	0.000828	other
TMEM37	transmembrane protein 37	ENSDARG00000059305	-1.182	0.039	ion channel
EIF4EBP3	eukaryotic translation initiation factor 4E binding protein 3	ENSDARG00000054916	-1.186	2.36e-06	other
ACSL6	acyl-CoA synthetase long chain family member 6	ENSDARG00000003854	-1.194	0.000741	enzyme
SCG5	secretogranin V	ENSDARG00000077045	-1.195	0.0115	other
PANX3	pannexin 3	ENSDARG00000004627	-1.195	0.0475	other
PCDHA8	protocadherin alpha 8	ENSDARG00000104080	-1.197	9.67e-05	other
HHIPL1	HHIP like 1	ENSDARG00000062501	-1.203	7.74e-06	other
HTRA1	HtrA serine peptidase 1	ENSDARG00000014907	-1.206	3.81e-06	peptidase
LOX	lysyl oxidase	ENSDARG00000003259	-1.208	0.0011	enzyme
WDR31	WD repeat domain 31	ENSDARG00000073808	-1.209	0.00152	peptidase
IGFBP5	insulin like growth factor binding protein 5	ENSDARG00000039264	-1.21	0.000626	other
TEKT3	tektin 3	ENSDARG00000045038	-1.211	0.00175	other
Cyp2ac1	cytochrome P450, family 2, subfamily ac, polypeptide 1	ENSDARG00000102981	-1.212	0.000444	other
ABCB6	ATP binding cassette subfamily B member 6 (Langereis blood group)	ENSDARG00000063297	-1.215	2.52e-06	transporter
SERPING1	serpin family G member 1	ENSDARG00000058053	-1.222	0.0187	other
DRC7	dynein regulatory complex subunit 7	ENSDARG00000100231	-1.223	4.92e-07	other
SGCG	sarcoglycan gamma	ENSDARG00000038107	-1.231	0.0019	other
NDST1	N-deacetylase and N-sulfotransferase 1	ENSDARG00000062397	-1.235	0.000184	enzyme
GRXCR1	glutaredoxin and cysteine rich domain containing 1	ENSDARG00000105434	-1.239	0.0495	other
ATP1A1	ATPase Na+/K+ transporting subunit alpha 1	ENSDARG00000001870	-1.24	3.72e-05	transporter
MYORG	myogenesis regulating glycosidase (putative)	ENSDARG00000074894	-1.249	3.58e-07	other
CSF1R	colony stimulating factor 1 receptor	ENSDARG00000053624	-1.256	0.0207	kinase
PDK4	pyruvate dehydrogenase kinase 4	ENSDARG00000054848	-1.259	4.87e-06	kinase
NCAPG2	non-SMC condensin II complex subunit G2	ENSDARG00000060023	-1.266	5.15e-05	other
KLHL24	kelch like family member 24	ENSDARG00000021739	-1.268	3.8e-09	other
CNPY4	canopy FGF signaling regulator 4	ENSDARG00000055797	-1.274	0.000196	other
LPL	lipoprotein lipase	ENSDARG00000098720	-1.278	0.000106	enzyme
KLHL42	kelch like family member 42	ENSDARG00000006011	-1.282	1.2e-06	enzyme
CYP7A1	cytochrome P450 family 7 subfamily A member 1	ENSDARG00000069018	-1.283	0.00122	enzyme
MLYCD	malonyl-CoA decarboxylase	ENSDARG00000104732	-1.287	4.72e-07	enzyme
PIM2	Pim-2 proto-oncogene, serine/threonine kinase	ENSDARG00000059001	-1.293	0.000399	kinase
INMT	indolethylamine N-methyltransferase	ENSDARG00000086998	-1.297	0.00763	enzyme
DSG2	desmoglein 2	ENSDARG00000076945	-1.305	0.00035	other
LGMN	legumain	ENSDARG00000039150	-1.306	4.96e-08	peptidase
KRT84	keratin 84	ENSDARG00000043242	-1.313	5.07e-05	other
CABP2	calcium binding protein 2	ENSDARG00000052277	-1.314	0.000312	other
CSTB	cystatin B	ENSDARG00000117133	-1.317	6.76e-05	peptidase
PLCXD2	phosphatidylinositol specific phospholipase C X domain containing 2	ENSDARG00000058200	-1.318	0.00011	enzyme
SLC39A8	solute carrier family 39 member 8	ENSDARG00000056757	-1.32	0.00862	transporter
SLC52A3	solute carrier family 52 member 3	ENSDARG00000042737	-1.321	0.00202	transporter
GREM1	gremlin 1, DAN family BMP antagonist	ENSDARG00000104618	-1.337	0.0122	other
MFSD9	major facilitator superfamily domain containing 9	ENSDARG00000074728	-1.337	0.0271	transporter
SCN4B	sodium voltage-gated channel beta subunit 4	ENSDARG00000060319	-1.337	0.0036	ion channel
PKLR	pyruvate kinase L/R	ENSDARG00000042010	-1.34	0.000414	kinase
DUSP16	dual specificity phosphatase 16	ENSDARG00000102474	-1.345	2.66e-08	phosphatase
GBE1	1,4-alpha-glucan branching enzyme 1	ENSDARG00000029051	-1.348	0.000598	enzyme
ANTXR1	ANTXR cell adhesion molecule 1	ENSDARG00000025672	-1.354	0.0179	transmembrane receptor
ANXA3	annexin A3	ENSDARG00000009196	-1.356	0.00343	enzyme
PKP1	plakophilin 1	ENSDARG00000052705	-1.362	2.46e-06	other
TMEM138	transmembrane protein 138	ENSDARG00000090543	-1.367	0.00358	other
KLHL30	kelch like family member 30	ENSDARG00000076094	-1.383	0.00452	other
SGK2	serum/glucocorticoid regulated kinase 2	ENSDARG00000063370	-1.389	6.4e-05	kinase
GLB1L2	galactosidase beta 1 like 2	ENSDARG00000034941	-1.393	7.39e-07	other
CHAC1	ChaC glutathione specific gamma-glutamylcyclotransferase 1	ENSDARG00000070426	-1.394	3.63e-10	enzyme
KCNS1	potassium voltage-gated channel modifier subfamily S member 1	ENSDARG00000026084	-1.401	0.00276	ion channel
THRA	thyroid hormone receptor alpha	ENSDARG00000000151	-1.405	7.73e-09	ligand-dependent nuclear receptor
SOCS3	suppressor of cytokine signaling 3	ENSDARG00000025428	-1.41	0.03	phosphatase
RAB25	RAB25, member RAS oncogene family	ENSDARG00000058800	-1.415	3.83e-06	enzyme
MKNK1	MAPK interacting serine/threonine kinase 1	ENSDARG00000018411	-1.415	1.15e-11	kinase
ACER2	alkaline ceramidase 2	ENSDARG00000077782	-1.419	7.77e-06	enzyme
NUB1	negative regulator of ubiquitin like proteins 1	ENSDARG00000061417	-1.421	0.0344	other
NGRN	neugrin, neurite outgrowth associated	ENSDARG00000061314	-1.43	1.01e-08	other
CHIA	chitinase acidic	ENSDARG00000009612	-1.448	0.0129	enzyme
EMP3	epithelial membrane protein 3	ENSDARG00000101461	-1.45	0.00051	other
TEC	tec protein tyrosine kinase	ENSDARG00000098477	-1.458	0.00824	kinase
HBZ	hemoglobin subunit zeta	ENSDARG00000089475	-1.484	5.51e-05	transporter
CLIC5	chloride intracellular channel 5	ENSDARG00000075993	-1.49	7.81e-09	ion channel
SMPX	small muscle protein X-linked	ENSDARG00000045302	-1.494	9.06e-05	other
MCOLN3	mucolipin TRP cation channel 3	ENSDARG00000102050	-1.5	0.000851	ion channel
SVOPL	SVOP like	ENSDARG00000057983	-1.502	1.01e-06	other
CEACAM20	CEA cell adhesion molecule 20	ENSDARG00000076981	-1.505	0.00474	other
CALCOCO2	calcium binding and coiled-coil domain 2	ENSDARG00000052515	-1.507	5.07e-05	other
MFSD11	major facilitator superfamily domain containing 11	ENSDARG00000104568	-1.514	0.000127	other
TRPV6	transient receptor potential cation channel subfamily V member 6	ENSDARG00000014496	-1.532	0.00108	ion channel
NEU3	neuraminidase 3	ENSDARG00000010047	-1.534	1.59e-06	enzyme
MMRN2	multimerin 2	ENSDARG00000076135	-1.548	4.57e-14	other
ANKRD33	ankyrin repeat domain 33	ENSDARG00000002508	-1.554	0.0197	transcription regulator
TNNI2	troponin I2, fast skeletal type	ENSDARG00000005841	-1.554	9.72e-05	enzyme
SLC7A7	solute carrier family 7 member 7	ENSDARG00000055226	-1.562	6.8e-05	transporter
UCP3	uncoupling protein 3	ENSDARG00000023151	-1.564	0.000146	transporter
LONRF1	LON peptidase N-terminal domain and ring finger 1	ENSDARG00000078567	-1.568	6.69e-18	other
Slc47a2	solute carrier family 47, member 2	ENSDARG00000114306	-1.577	0.0181	transporter
SOCS1	suppressor of cytokine signaling 1	ENSDARG00000038095	-1.577	6.91e-08	other
GADD45A	growth arrest and DNA damage inducible alpha	ENSDARG00000104571	-1.58	7.69e-14	other
FOXI1	forkhead box I1	ENSDARG00000055926	-1.581	3.26e-06	transcription regulator
STYXL2	serine/threonine/tyrosine interacting like 2	ENSDARG00000099889	-1.591	5.03e-08	phosphatase
TG	thyroglobulin	ENSDARG00000020084	-1.607	0.0194	other
GLS2	glutaminase 2	ENSDARG00000002917	-1.612	1.88e-06	enzyme
RRH	retinal pigment epithelium-derived rhodopsin homolog	ENSDARG00000039534	-1.62	7.05e-12	G-protein coupled receptor
SCCPDH	saccharopine dehydrogenase (putative)	ENSDARG00000075053	-1.628	0.00699	other
C1RL	complement C1r subcomponent like	ENSDARG00000102094	-1.629	0.0363	peptidase
MIA	MIA SH3 domain containing	ENSDARG00000052437	-1.649	0.00276	other
TAT	tyrosine aminotransferase	ENSDARG00000069630	-1.658	8.31e-08	enzyme
CASP10	caspase 10	ENSDARG00000070272	-1.66	0.00446	peptidase
LPAR4	lysophosphatidic acid receptor 4	ENSDARG00000089824	-1.664	0.0194	transmembrane receptor
STRA6	signaling receptor and transporter of retinol STRA6	ENSDARG00000051874	-1.676	1.2e-07	transporter
HMOX1	heme oxygenase 1	ENSDARG00000027529	-1.679	0.00116	enzyme
TRPA1	transient receptor potential cation channel subfamily A member 1	ENSDARG00000016699	-1.688	0.0104	transporter
PPM1K	protein phosphatase, Mg2+/Mn2+ dependent 1K	ENSDARG00000076011	-1.69	4.26e-12	phosphatase
NFIL3	nuclear factor, interleukin 3 regulated	ENSDARG00000042977	-1.69	2.51e-19	transcription regulator
GNGT2	G protein subunit gamma transducin 2	ENSDARG00000010680	-1.698	4.81e-18	enzyme
IGFLR1	IGF like family receptor 1	ENSDARG00000091650	-1.705	9.14e-05	other
ENDOU	endonuclease, poly(U) specific	ENSDARG00000044204	-1.723	0.013	peptidase
HEBP2	heme binding protein 2	ENSDARG00000042630	-1.733	1.49e-11	other
HSPB7	heat shock protein family B (small) member 7	ENSDARG00000104441	-1.734	2.85e-06	other
EPCAM	epithelial cell adhesion molecule	ENSDARG00000040534	-1.743	2.83e-09	other
CETP	cholesteryl ester transfer protein	ENSDARG00000030872	-1.75	8.14e-05	enzyme
CPLX3	complexin 3	ENSDARG00000062508	-1.759	0.00174	transporter
IGSF5	immunoglobulin superfamily member 5	ENSDARG00000087983	-1.761	0.0034	other
RBP1	retinol binding protein 1	ENSDARG00000038742	-1.77	1.65e-08	transporter
MYH7	myosin heavy chain 7	ENSDARG00000079782	-1.783	0.000198	enzyme
PDK2	pyruvate dehydrogenase kinase 2	ENSDARG00000059054	-1.812	0.00634	kinase
P2RX2	purinergic receptor P2X 2	ENSDARG00000002300	-1.833	0.00538	ion channel
SLC22A13	solute carrier family 22 member 13	ENSDARG00000059166	-1.878	0.00288	transporter
SMPDL3A	sphingomyelin phosphodiesterase acid like 3A	ENSDARG00000053119	-1.885	4.84e-05	enzyme
ITIH3	inter-alpha-trypsin inhibitor heavy chain 3	ENSDARG00000055053	-1.89	7.72e-05	other
RDH5	retinol dehydrogenase 5	ENSDARG00000008306	-1.892	1.72e-07	enzyme
ST6GALNAC1	ST6 N-acetylgalactosaminide alpha-2,6-sialyltransferase 1	ENSDARG00000043816	-1.898	0.0339	enzyme
PSTK	phosphoseryl-tRNA kinase	ENSDARG00000101800	-1.899	0.0282	kinase
PCDHB3	protocadherin beta 3	ENSDARG00000099447	-1.899	2.2e-09	other
PRTFDC1	phosphoribosyl transferase domain containing 1	ENSDARG00000074528	-1.905	0.00278	enzyme
CISH	cytokine inducible SH2 containing protein	ENSDARG00000060316	-1.922	1.04e-26	other
BMP8B	bone morphogenetic protein 8b	ENSDARG00000035677	-1.924	0.00707	growth factor
KLHL33	kelch like family member 33	ENSDARG00000105443	-1.935	1.36e-07	other
TNNT2	troponin T2, cardiac type	ENSDARG00000020610	-1.952	0.000387	other
SLC19A3	solute carrier family 19 member 3	ENSDARG00000006447	-1.96	0.00288	transporter
CYBRD1	cytochrome b reductase 1	ENSDARG00000095577	-1.973	1.35e-13	enzyme
TMPRSS13	transmembrane serine protease 13	ENSDARG00000100969	-2.003	1.59e-09	peptidase
PSMB10	proteasome 20S subunit beta 10	ENSDARG00000043781	-2.024	6.09e-10	peptidase
RETREG1	reticulophagy regulator 1	ENSDARG00000079059	-2.072	4.51e-11	other
DIO3	iodothyronine deiodinase 3	ENSDARG00000095767	-2.136	1.92e-12	enzyme
SPR	sepiapterin reductase	ENSDARG00000058553	-2.192	0.000248	enzyme
TECTA	tectorin alpha	ENSDARG00000059558	-2.2	6.53e-12	enzyme
FTMT	ferritin mitochondrial	ENSDARG00000116586	-2.213	1.78e-05	enzyme
SMC1A	structural maintenance of chromosomes 1A	ENSDARG00000055754	-2.225	0.00251	transporter
HSD11B2	hydroxysteroid 11-beta dehydrogenase 2	ENSDARG00000001975	-2.258	6.51e-18	enzyme
GLA	galactosidase alpha	ENSDARG00000036155	-2.259	7.68e-09	enzyme
CEACAM5	CEA cell adhesion molecule 5	ENSDARG00000041119	-2.312	9.53e-08	other
MDH1	malate dehydrogenase 1	ENSDARG00000103849	-2.319	0.000733	enzyme
IGFBP1	insulin like growth factor binding protein 1	ENSDARG00000038666	-2.349	2.15e-05	other
CPB1	carboxypeptidase B1	ENSDARG00000045442	-2.378	0.00755	peptidase
DUOX1	dual oxidase 1	ENSDARG00000062632	-2.403	0.000113	enzyme
LCAT	lecithin-cholesterol acyltransferase	ENSDARG00000099424	-2.454	2.11e-08	enzyme
SBK2	SH3 domain binding kinase family member 2	ENSDARG00000058944	-2.467	3.37e-07	other
IFI44	interferon induced protein 44	ENSDARG00000071355	-2.468	0.002	other
TEX11	testis expressed 11	ENSDARG00000078995	-2.596	0.00664	other
FBXO6	F-box protein 6	ENSDARG00000092077	-2.626	0.0141	other
MYH6	myosin heavy chain 6	ENSDARG00000090637	-2.678	0.00693	enzyme
PSME4	proteasome activator subunit 4	ENSDARG00000087911	-2.742	1.05e-20	other
CPA2	carboxypeptidase A2	ENSDARG00000043722	-2.762	0.00318	peptidase
CYP24A1	cytochrome P450 family 24 subfamily A member 1	ENSDARG00000103277	-2.876	3.25e-09	enzyme
DNASE1	deoxyribonuclease 1	ENSDARG00000012539	-2.955	0.00852	enzyme
AMPD3	adenosine monophosphate deaminase 3	ENSDARG00000032469	-3.036	4.17e-29	enzyme
GSTM3	glutathione S-transferase mu 3	ENSDARG00000029473	-3.075	3.51e-09	enzyme
AMY2B	amylase alpha 2B	ENSDARG00000013856	-3.201	0.00233	enzyme
TCAF2	TRPM8 channel associated factor 2	ENSDARG00000096927	-3.242	0.000696	other
FHL2	four and a half LIM domains 2	ENSDARG00000003991	-3.255	1.17e-19	transcription regulator
KLHL38	kelch like family member 38	ENSDARG00000040278	-3.384	2.98e-30	other
CEL	carboxyl ester lipase	ENSDARG00000017490	-3.407	0.00146	enzyme
RIBC1	RIB43A domain with coiled-coils 1	ENSDARG00000055739	-3.429	0.00503	other
GDF2	growth differentiation factor 2	ENSDARG00000059173	-3.622	0.00592	growth factor
FBXL21P	F-box and leucine rich repeat protein 21, pseudogene	ENSDARG00000037738	-3.63	2.55e-10	enzyme
GUCA1A	guanylate cyclase activator 1A	ENSDARG00000100747	-3.674	6.16e-17	other
SPTSSB	serine palmitoyltransferase small subunit B	ENSDARG00000091658	-3.678	1.04e-12	enzyme
CALCOCO1	calcium binding and coiled-coil domain 1	ENSDARG00000016391	-3.758	5.61e-39	transcription regulator
TNNC1	troponin C1, slow skeletal and cardiac type	ENSDARG00000011400	-3.802	5.83e-09	other
PPP1R27	protein phosphatase 1 regulatory subunit 27	ENSDARG00000100504	-3.857	9.57e-15	transcription regulator
FBXO32	F-box protein 32	ENSDARG00000040277	-4.266	2.22e-22	enzyme
ASB15	ankyrin repeat and SOCS box containing 15	ENSDARG00000045863	-4.74	5.88e-07	transcription regulator
MSH4	mutS homolog 4	ENSDARG00000075826	-4.931	1.03e-12	enzyme
NUGGC	nuclear GTPase, germinal center associated	ENSDARG00000058672	-6.44	0.0008	enzyme
HLA-B	major histocompatibility complex, class I, B	ENSDARG00000075963	-8.078	1.98e-06	transmembrane receptor

## Sheet: S2
Symbol	Entrez Gene Name	Ensembl	log2FC	padj	Type(s)
PRSS48	serine protease 48	ENSDARG00000101990	4.584	4.04e-14	other
CASP1	caspase 1	ENSDARG00000014657	4.47	0.00143	peptidase
GGACT	gamma-glutamylamine cyclotransferase	ENSDARG00000070581	4.3	0.00781	enzyme
RNPS1	RNA binding protein with serine rich domain 1	ENSDARG00000100188	3.868	7.68e-19	other
VWA3A	von Willebrand factor A domain containing 3A	ENSDARG00000087210	3.356	9.99e-05	other
FBXO6	F-box protein 6	ENSDARG00000057899	2.754	9.55e-05	other
DMRT1	doublesex and mab-3 related transcription factor 1	ENSDARG00000007349	2.464	0.0057	transcription regulator
OVCH1	ovochymase 1	ENSDARG00000016538	2.326	7.1e-06	other
NR4A3	nuclear receptor subfamily 4 group A member 3	ENSDARG00000055854	2.161	3.52e-11	ligand-dependent nuclear receptor
MEIOB	meiosis specific with OB-fold	ENSDARG00000062442	2.089	0.00311	enzyme
ZNF729	zinc finger protein 729	ENSDARG00000086296	2.024	1.18e-06	transcription regulator
PDGFA	platelet derived growth factor subunit A	ENSDARG00000110069	1.976	9.88e-10	growth factor
FAM78B	family with sequence similarity 78 member B	ENSDARG00000113552	1.9	0.00053	other
IPO8	importin 8	ENSDARG00000058159	1.79	8.33e-11	transporter
FKBP5	FKBP prolyl isomerase 5	ENSDARG00000028396	1.711	4.04e-14	enzyme
HFM1	helicase for meiosis 1	ENSDARG00000104288	1.703	0.000104	other
PCDHB3	protocadherin beta 3	ENSDARG00000104007	1.687	4.48e-11	other
NR4A1	nuclear receptor subfamily 4 group A member 1	ENSDARG00000000796	1.522	0.000752	ligand-dependent nuclear receptor
SERPINA10	serpin family A member 10	ENSDARG00000005924	1.518	1.58e-12	other
PCDHA8	protocadherin alpha 8	ENSDARG00000103602	1.517	6.51e-06	other
CCS	copper chaperone for superoxide dismutase	ENSDARG00000092003	1.516	9.27e-05	enzyme
HMGCLL1	3-hydroxymethyl-3-methylglutaryl-CoA lyase like 1	ENSDARG00000088740	1.502	0.00172	enzyme
HELZ2	helicase with zinc finger 2	ENSDARG00000016527	1.474	0.000971	transcription regulator
PLEK2	pleckstrin 2	ENSDARG00000012789	1.467	0.0273	other
DGKA	diacylglycerol kinase alpha	ENSDARG00000098175	1.422	2.07e-06	kinase
SLC25A15	solute carrier family 25 member 15	ENSDARG00000062271	1.368	0.0051	transporter
NAB1	NGFI-A binding protein 1	ENSDARG00000042940	1.348	1.64e-09	transcription regulator
VAMP1	vesicle associated membrane protein 1	ENSDARG00000031283	1.34	7.22e-08	transporter
PEBP4	phosphatidylethanolamine binding protein 4	ENSDARG00000107065	1.338	0.00815	other
ADGRE5	adhesion G protein-coupled receptor E5	ENSDARG00000104083	1.332	0.015	G-protein coupled receptor
RSAD2	radical S-adenosyl methionine domain containing 2	ENSDARG00000004952	1.305	0.0181	enzyme
SCN3B	sodium voltage-gated channel beta subunit 3	ENSDARG00000062359	1.302	2.85e-06	ion channel
ZC2HC1C	zinc finger C2HC-type containing 1C	ENSDARG00000070526	1.292	0.0309	other
RRM2	ribonucleotide reductase regulatory subunit M2	ENSDARG00000078069	1.279	0.0206	enzyme
CDNF	cerebral dopamine neurotrophic factor	ENSDARG00000075501	1.269	2.09e-05	other
ANKRD9	ankyrin repeat domain 9	ENSDARG00000028804	1.267	0.000725	other
SLC27A1	solute carrier family 27 member 1	ENSDARG00000104949	1.252	3.2e-07	transporter
ELOVL1	ELOVL fatty acid elongase 1	ENSDARG00000099960	1.25	0.00163	enzyme
CELF3	CUGBP Elav-like family member 3	ENSDARG00000034668	1.242	0.000161	transcription regulator
STAB2	stabilin 2	ENSDARG00000045748	1.24	0.00285	transmembrane receptor
STMN2	stathmin 2	ENSDARG00000070537	1.237	7.1e-07	other
GABRR3	gamma-aminobutyric acid type A receptor subunit rho3	ENSDARG00000027153	1.235	0.00445	transmembrane receptor
FOXB1	forkhead box B1	ENSDARG00000089042	1.234	0.00251	transcription regulator
ITM2C	integral membrane protein 2C	ENSDARG00000039650	1.227	1.66e-08	other
LRRIQ1	leucine rich repeats and IQ motif containing 1	ENSDARG00000093781	1.218	0.000354	other
NAT8L	N-acetyltransferase 8 like	ENSDARG00000077256	1.207	7.76e-14	enzyme
CCR6	C-C motif chemokine receptor 6	ENSDARG00000087474	1.201	0.00464	G-protein coupled receptor
HSP90AA1	heat shock protein 90 alpha family class A member 1	ENSDARG00000024746	1.201	2e-05	enzyme
AIG1	androgen induced 1	ENSDARG00000007171	1.2	2.31e-07	enzyme
GPR63	G protein-coupled receptor 63	ENSDARG00000074540	1.2	4.48e-05	G-protein coupled receptor
ERFL	ETS repressor factor like	ENSDARG00000086892	1.198	3.14e-05	other
PRR16	proline rich 16	ENSDARG00000101530	1.164	0.00838	other
KBTBD3	kelch repeat and BTB domain containing 3	ENSDARG00000060512	1.163	5.47e-05	other
GDF3	growth differentiation factor 3	ENSDARG00000037995	1.157	0.00719	growth factor
ASB15	ankyrin repeat and SOCS box containing 15	ENSDARG00000045633	1.155	1.08e-05	transcription regulator
KCTD12	potassium channel tetramerization domain containing 12	ENSDARG00000069843	1.152	2.45e-07	ion channel
SYNGAP1	synaptic Ras GTPase activating protein 1	ENSDARG00000069765	1.152	0.00205	other
RNF208	ring finger protein 208	ENSDARG00000078056	1.142	0.00232	enzyme
CCR5	C-C motif chemokine receptor 5	ENSDARG00000070755	1.138	0.0478	G-protein coupled receptor
DCHS1	dachsous cadherin-related 1	ENSDARG00000079850	1.136	0.000229	other
DYNLL2	dynein light chain LC8-type 2	ENSDARG00000005172	1.131	7.43e-07	other
HELT	helt bHLH transcription factor	ENSDARG00000056400	1.128	0.000472	transcription regulator
NR2E3	nuclear receptor subfamily 2 group E member 3	ENSDARG00000045904	1.127	4.92e-05	ligand-dependent nuclear receptor
GSX1	GS homeobox 1	ENSDARG00000035735	1.12	0.000281	transcription regulator
NXNL1	nucleoredoxin like 1	ENSDARG00000052035	1.119	1.38e-05	enzyme
ZNF692	zinc finger protein 692	ENSDARG00000078434	1.117	0.0038	transcription regulator
HES6	hes family bHLH transcription factor 6	ENSDARG00000019335	1.113	7.18e-06	transcription regulator
CAMK2N2	calcium/calmodulin dependent protein kinase II inhibitor 2	ENSDARG00000111102	1.112	1.72e-07	other
SNRNP25	small nuclear ribonucleoprotein U11/U12 subunit 25	ENSDARG00000020363	1.105	6.36e-05	other
CACNA1F	calcium voltage-gated channel subunit alpha1 F	ENSDARG00000023683	1.101	0.000729	ion channel
Kcnn2	potassium intermediate/small conductance calcium-activated channel, subfamily N, member 2	ENSDARG00000091306	1.094	0.00039	ion channel
NTN4	netrin 4	ENSDARG00000102066	1.092	0.000324	other
FOSL2	FOS like 2, AP-1 transcription factor subunit	ENSDARG00000040623	1.091	0.000299	transcription regulator
PROKR2	prokineticin receptor 2	ENSDARG00000111213	1.088	0.0321	G-protein coupled receptor
PPEF1	protein phosphatase with EF-hand domain 1	ENSDARG00000020191	1.083	0.000254	phosphatase
ADAM8	ADAM metallopeptidase domain 8	ENSDARG00000057644	1.08	0.00814	peptidase
PROK1	prokineticin 1	ENSDARG00000073948	1.078	0.01	growth factor
FAM43B	family with sequence similarity 43 member B	ENSDARG00000070222	1.072	0.000486	other
ASTN1	astrotactin 1	ENSDARG00000068323	1.065	0.00152	other
SOX14	SRY-box transcription factor 14	ENSDARG00000070929	1.061	3.72e-06	transcription regulator
EIF4G3	eukaryotic translation initiation factor 4 gamma 3	ENSDARG00000074331	1.056	4.7e-07	translation regulator
SYNE1	spectrin repeat containing nuclear envelope protein 1	ENSDARG00000063068	1.053	0.0026	other
RFX7	regulatory factor X7	ENSDARG00000103691	1.051	0.00059	transcription regulator
PPP4R4	protein phosphatase 4 regulatory subunit 4	ENSDARG00000010407	1.038	0.000314	other
BAHCC1	BAH domain and coiled-coil containing 1	ENSDARG00000080009	1.037	0.00551	other
PBRM1	polybromo 1	ENSDARG00000003877	1.036	0.000115	other
GRID1	glutamate ionotropic receptor delta type subunit 1	ENSDARG00000074583	1.023	0.00216	ion channel
NRXN2	neurexin 2	ENSDARG00000063150	1.022	0.00432	transporter
SHISAL1	shisa like 1	ENSDARG00000067710	1.02	0.000474	other
ANKRD22	ankyrin repeat domain 22	ENSDARG00000002298	1.016	0.0194	transcription regulator
ZIC4	Zic family member 4	ENSDARG00000031307	1.015	0.00033	transcription regulator
LEO1	LEO1 homolog, Paf1/RNA polymerase II complex component	ENSDARG00000055357	1.012	5.26e-06	other
SPICE1	spindle and centriole associated protein 1	ENSDARG00000004647	1.012	0.00981	other
PTPRO	protein tyrosine phosphatase receptor type O	ENSDARG00000110470	1.009	0.0012	phosphatase
IRS2	insulin receptor substrate 2	ENSDARG00000075282	1.008	0.000394	enzyme
MFSD2A	major facilitator superfamily domain containing 2A	ENSDARG00000035909	1.008	9.9e-12	transporter
DTWD2	DTW domain containing 2	ENSDARG00000101873	1.005	0.00347	enzyme
IL1RAPL1	interleukin 1 receptor accessory protein like 1	ENSDARG00000104853	1.002	0.00046	transmembrane receptor
SLC6A5	solute carrier family 6 member 5	ENSDARG00000067964	1.002	0.000167	transporter
TFAP2E	transcription factor AP-2 epsilon	ENSDARG00000008861	1.002	0.000238	transcription regulator
LRRC38	leucine rich repeat containing 38	ENSDARG00000087745	1.001	0.000197	other
PTPRN	protein tyrosine phosphatase receptor type N	ENSDARG00000058646	0.997	0.00127	phosphatase
GABPB1	GA binding protein transcription factor subunit beta 1	ENSDARG00000023659	0.996	0.00452	transcription regulator
MAST1	microtubule associated serine/threonine kinase 1	ENSDARG00000088789	0.996	0.000997	kinase
AGAP2	ArfGAP with GTPase domain, ankyrin repeat and PH domain 2	ENSDARG00000099874	0.992	0.000572	enzyme
ANKRD10	ankyrin repeat domain 10	ENSDARG00000037100	0.991	1.92e-05	transcription regulator
BHLHE23	basic helix-loop-helix family member e23	ENSDARG00000037588	0.987	2.6e-05	transcription regulator
PIDD1	p53-induced death domain protein 1	ENSDARG00000074626	0.984	0.00017	peptidase
CCDC15	coiled-coil domain containing 15	ENSDARG00000067517	0.983	0.00722	other
BARHL2	BarH like homeobox 2	ENSDARG00000104361	0.982	0.00108	transcription regulator
NKX6-2	NK6 homeobox 2	ENSDARG00000104735	0.981	7.63e-05	transcription regulator
SAFB	scaffold attachment factor B	ENSDARG00000020467	0.981	9.73e-05	other
CTNND2	catenin delta 2	ENSDARG00000062415	0.98	0.00391	other
DNAAF9	dynein axonemal assembly factor 9	ENSDARG00000079056	0.978	0.00013	other
SSTR4	somatostatin receptor 4	ENSDARG00000067925	0.978	0.000472	G-protein coupled receptor
AFF2	AF4/FMR2 family member 2	ENSDARG00000052242	0.977	0.000138	other
SNAP91	synaptosome associated protein 91	ENSDARG00000098809	0.977	0.00551	other
KCTD4	potassium channel tetramerization domain containing 4	ENSDARG00000068691	0.976	3.53e-05	ion channel
MAPK4	mitogen-activated protein kinase 4	ENSDARG00000110581	0.974	4.2e-05	kinase
ZFPM2	zinc finger protein, FOG family member 2	ENSDARG00000040123	0.972	0.00268	transcription regulator
PPFIA3	PTPRF interacting protein alpha 3	ENSDARG00000077053	0.97	0.00788	phosphatase
SHANK3	SH3 and multiple ankyrin repeat domains 3	ENSDARG00000063054	0.968	6.83e-05	other
RND1	Rho family GTPase 1	ENSDARG00000004218	0.967	6.05e-05	enzyme
FOXB2	forkhead box B2	ENSDARG00000037475	0.963	0.04	transcription regulator
PAK5	p21 (RAC1) activated kinase 5	ENSDARG00000030154	0.959	0.000905	kinase
SORCS2	sortilin related VPS10 domain containing receptor 2	ENSDARG00000077465	0.959	0.00195	transporter
TNFRSF14	TNF receptor superfamily member 14	ENSDARG00000068991	0.958	0.00401	transmembrane receptor
ALK	ALK receptor tyrosine kinase	ENSDARG00000095833	0.957	0.00318	kinase
HEY1	hes related family bHLH transcription factor with YRPW motif 1	ENSDARG00000070538	0.954	1.54e-07	transcription regulator
NSG2	neuronal vesicle trafficking associated 2	ENSDARG00000102975	0.954	0.000974	other
FIBP	FGF1 intracellular binding protein	ENSDARG00000087666	0.952	0.00229	other
Skor1	SKI family transcriptional corepressor 1	ENSDARG00000062448	0.951	0.00519	transcription regulator
TFAP2B	transcription factor AP-2 beta	ENSDARG00000012667	0.95	0.000196	transcription regulator
NPAS3	neuronal PAS domain protein 3	ENSDARG00000109820	0.948	0.000487	transcription regulator
OPN1LW	opsin 1, long wave sensitive	ENSDARG00000044862	0.947	0.000193	G-protein coupled receptor
CLSTN2	calsyntenin 2	ENSDARG00000060637	0.946	0.00163	transporter
DEF8	differentially expressed in FDCP 8 homolog	ENSDARG00000068208	0.944	3.21e-06	other
GRIN1	glutamate ionotropic receptor NMDA type subunit 1	ENSDARG00000025728	0.944	0.00193	ion channel
VAX1	ventral anterior homeobox 1	ENSDARG00000021916	0.94	3.75e-05	transcription regulator
ANOS1	anosmin 1	ENSDARG00000012896	0.938	0.00151	other
MPZ	myelin protein zero	ENSDARG00000038609	0.937	0.00033	other
RPGR	retinitis pigmentosa GTPase regulator	ENSDARG00000057074	0.937	0.000787	other
NPHS1	NPHS1 adhesion molecule, nephrin	ENSDARG00000060758	0.935	0.00962	other
BHLHE22	basic helix-loop-helix family member e22	ENSDARG00000058039	0.933	0.000184	transcription regulator
SYT9	synaptotagmin 9	ENSDARG00000003994	0.933	0.0013	transporter
TRIM13	tripartite motif containing 13	ENSDARG00000010010	0.933	0.000637	enzyme
NTNG1	netrin G1	ENSDARG00000014973	0.932	0.0119	other
LHX4	LIM homeobox 4	ENSDARG00000039458	0.931	0.00163	transcription regulator
THSD7B	thrombospondin type 1 domain containing 7B	ENSDARG00000095022	0.931	0.00637	other
HDC	histidine decarboxylase	ENSDARG00000075454	0.93	0.0299	enzyme
C3orf70	chromosome 3 open reading frame 70	ENSDARG00000061664	0.929	0.00166	other
POU3F2	POU class 3 homeobox 2	ENSDARG00000076262	0.929	0.000334	transcription regulator
DDIT4	DNA damage inducible transcript 4	ENSDARG00000037618	0.928	0.00504	other
OLIG3	oligodendrocyte transcription factor 3	ENSDARG00000074253	0.927	0.00595	transcription regulator
CAMTA1	calmodulin binding transcription activator 1	ENSDARG00000077428	0.925	0.0023	other
GABRB1	gamma-aminobutyric acid type A receptor subunit beta1	ENSDARG00000076127	0.925	0.00124	ion channel
RHO	rhodopsin	ENSDARG00000111860	0.925	0.00863	G-protein coupled receptor
ADGRA1	adhesion G protein-coupled receptor A1	ENSDARG00000054177	0.924	0.0139	G-protein coupled receptor
NEFL	neurofilament light	ENSDARG00000012426	0.924	2.63e-05	other
ESM1	endothelial cell specific molecule 1	ENSDARG00000104370	0.923	0.0157	growth factor
IGSF9B	immunoglobulin superfamily member 9B	ENSDARG00000033845	0.923	0.000458	other
KCNN2	potassium calcium-activated channel subfamily N member 2	ENSDARG00000014939	0.923	0.00059	ion channel
TLCD5	TLC domain containing 5	ENSDARG00000024920	0.921	1.78e-06	other
RBL1	RB transcriptional corepressor like 1	ENSDARG00000008141	0.92	0.00435	transcription regulator
XPO1	exportin 1	ENSDARG00000063229	0.92	3.14e-07	transporter
LIPH	lipase H	ENSDARG00000005332	0.917	0.0173	enzyme
EN2	engrailed homeobox 2	ENSDARG00000038868	0.915	0.000496	transcription regulator
CHRNB3	cholinergic receptor nicotinic beta 3 subunit	ENSDARG00000052764	0.91	1.08e-06	transmembrane receptor
PKD1L2	polycystin 1 like 2 (gene/pseudogene)	ENSDARG00000105344	0.91	0.00306	ion channel
GPR85	G protein-coupled receptor 85	ENSDARG00000068701	0.907	0.00333	G-protein coupled receptor
GRIN2B	glutamate ionotropic receptor NMDA type subunit 2B	ENSDARG00000030376	0.906	0.0019	ion channel
INSYN1	inhibitory synaptic factor 1	ENSDARG00000026247	0.905	0.00457	other
PCDH10	protocadherin 10	ENSDARG00000102824	0.904	0.00552	other
SCRT1	scratch family transcriptional repressor 1	ENSDARG00000100821	0.904	0.000663	transcription regulator
SGSM1	small G protein signaling modulator 1	ENSDARG00000075376	0.904	0.00539	other
CACNG3	calcium voltage-gated channel auxiliary subunit gamma 3	ENSDARG00000076401	0.9	0.00618	ion channel
CARF	calcium responsive transcription factor	ENSDARG00000019950	0.899	2.9e-07	transcription regulator
NR2F1	nuclear receptor subfamily 2 group F member 1	ENSDARG00000052695	0.899	0.000421	ligand-dependent nuclear receptor
Rbm25l1	RNA binding motif protein 25-like 1	ENSDARG00000039266	0.899	0.00563	other
TULP4	TUB like protein 4	ENSDARG00000063056	0.899	0.00314	transcription regulator
CNTN5	contactin 5	ENSDARG00000021584	0.895	0.00724	other
NXPH1	neurexophilin 1	ENSDARG00000033447	0.895	0.00267	other
GRM4	glutamate metabotropic receptor 4	ENSDARG00000040156	0.894	0.00133	G-protein coupled receptor
POU3F3	POU class 3 homeobox 3	ENSDARG00000095896	0.894	0.000312	transcription regulator
NCOA6	nuclear receptor coactivator 6	ENSDARG00000071272	0.891	0.00382	transcription regulator
JPT1	Jupiter microtubule associated homolog 1	ENSDARG00000099312	0.89	0.000459	other
PFKFB4	6-phosphofructo-2-kinase/fructose-2,6-biphosphatase 4	ENSDARG00000029075	0.89	0.000183	kinase
OPN3	opsin 3	ENSDARG00000052775	0.888	0.00569	G-protein coupled receptor
PPP1R14B	protein phosphatase 1 regulatory inhibitor subunit 14B	ENSDARG00000044541	0.885	0.000132	phosphatase
GRIA3	glutamate ionotropic receptor AMPA type subunit 3	ENSDARG00000032737	0.884	0.00697	ion channel
NYX	nyctalopin	ENSDARG00000061791	0.884	0.00458	other
POU4F2	POU class 4 homeobox 2	ENSDARG00000069737	0.884	0.00129	transcription regulator
KIAA0408	KIAA0408	ENSDARG00000088571	0.88	0.0166	other
TENM1	teneurin transmembrane protein 1	ENSDARG00000003403	0.88	0.00241	transmembrane receptor
STAC	SH3 and cysteine rich domain	ENSDARG00000074004	0.879	0.00674	other
PHACTR3	phosphatase and actin regulator 3	ENSDARG00000019304	0.878	0.000166	other
FGL1	fibrinogen like 1	ENSDARG00000105380	0.877	0.00725	other
KCNC2	potassium voltage-gated channel subfamily C member 2	ENSDARG00000057468	0.877	0.00451	ion channel
Aldoart1	aldolase 1 A, retrogene 1	ENSDARG00000057661	0.876	7.24e-05	enzyme
EZH1	enhancer of zeste 1 polycomb repressive complex 2 subunit	ENSDARG00000037894	0.876	0.00239	enzyme
LBX1	ladybird homeobox 1	ENSDARG00000018321	0.874	0.00225	transcription regulator
ADGRL3	adhesion G protein-coupled receptor L3	ENSDARG00000061121	0.873	0.00947	G-protein coupled receptor
CALB1	calbindin 1	ENSDARG00000031598	0.873	0.00138	other
MEIS2	Meis homeobox 2	ENSDARG00000098240	0.872	0.00334	transcription regulator
RCOR2	REST corepressor 2	ENSDARG00000008278	0.872	0.000988	transcription regulator
ETV1	ETS variant transcription factor 1	ENSDARG00000101959	0.871	0.000264	transcription regulator
HES5	hes family bHLH transcription factor 5	ENSDARG00000094426	0.87	4.39e-08	transcription regulator
ZMAT3	zinc finger matrin-type 3	ENSDARG00000080021	0.87	0.0164	other
OTX2	orthodenticle homeobox 2	ENSDARG00000011235	0.869	0.0016	transcription regulator
STOX2	storkhead box 2	ENSDARG00000070162	0.869	0.00227	other
BDNF	brain derived neurotrophic factor	ENSDARG00000018817	0.866	5.45e-05	growth factor
TRIM9	tripartite motif containing 9	ENSDARG00000039123	0.866	0.00736	enzyme
ZFHX4	zinc finger homeobox 4	ENSDARG00000075542	0.866	0.00732	transcription regulator
FOXM1	forkhead box M1	ENSDARG00000003200	0.865	0.00126	transcription regulator
SEPTIN3	septin 3	ENSDARG00000030656	0.865	5.5e-09	enzyme
SRPK3	SRSF protein kinase 3	ENSDARG00000005916	0.865	0.00023	kinase
ID4	inhibitor of DNA binding 4, HLH protein	ENSDARG00000045131	0.864	9.77e-05	transcription regulator
TENM4	teneurin transmembrane protein 4	ENSDARG00000105088	0.864	0.00678	other
SYNJ1	synaptojanin 1	ENSDARG00000025011	0.863	0.00234	phosphatase
MICAL3	microtubule associated monooxygenase, calponin and LIM domain containing 3	ENSDARG00000021979	0.862	0.0114	enzyme
PLEKHA7	pleckstrin homology domain containing A7	ENSDARG00000062220	0.861	0.000292	other
Nrxn3	neurexin III	ENSDARG00000043746	0.859	0.00452	other
CACNG8	calcium voltage-gated channel auxiliary subunit gamma 8	ENSDARG00000070626	0.857	0.000973	ion channel
CCNF	cyclin F	ENSDARG00000105046	0.856	0.00181	other
RBM4B	RNA binding motif protein 4B	ENSDARG00000036386	0.856	8.99e-05	other
RAX	retina and anterior neural fold homeobox	ENSDARG00000052893	0.855	0.00636	transcription regulator
OTX1	orthodenticle homeobox 1	ENSDARG00000094992	0.854	0.00316	transcription regulator
MYEF2	myelin expression factor 2	ENSDARG00000059398	0.853	0.000128	transcription regulator
MAB21L1	mab-21 like 1	ENSDARG00000102047	0.852	0.000557	other
KIF5A	kinesin family member 5A	ENSDARG00000098936	0.85	0.00127	transporter
PARP8	poly(ADP-ribose) polymerase family member 8	ENSDARG00000059789	0.85	0.000288	enzyme
Cracd	capping protein inhibiting regulator of actin	ENSDARG00000011602	0.849	0.00524	other
GRIK2	glutamate ionotropic receptor kainate type subunit 2	ENSDARG00000113771	0.849	0.00847	ion channel
CYP26A1	cytochrome P450 family 26 subfamily A member 1	ENSDARG00000033999	0.848	0.000382	enzyme
FAM168B	family with sequence similarity 168 member B	ENSDARG00000101733	0.848	0.00128	other
BEGAIN	brain enriched guanylate kinase associated	ENSDARG00000043673	0.846	0.00331	other
TTC9	tetratricopeptide repeat domain 9	ENSDARG00000074363	0.845	0.00731	other
NPPC	natriuretic peptide C	ENSDARG00000068126	0.844	0.00164	other
CADPS	calcium dependent secretion activator	ENSDARG00000070567	0.843	0.00634	other
PDE4A	phosphodiesterase 4A	ENSDARG00000032344	0.843	0.00225	enzyme
RAB3C	RAB3C, member RAS oncogene family	ENSDARG00000014462	0.841	0.000107	enzyme
JAKMIP2	janus kinase and microtubule interacting protein 2	ENSDARG00000053547	0.84	0.00252	other
OLIG1	oligodendrocyte transcription factor 1	ENSDARG00000040948	0.84	0.00619	transcription regulator
LHX5	LIM homeobox 5	ENSDARG00000057936	0.839	0.00292	transcription regulator
SHISA9	shisa family member 9	ENSDARG00000045145	0.839	0.000444	other
VSNL1	visinin like 1	ENSDARG00000023228	0.839	0.000252	other
DOCK7	dedicator of cytokinesis 7	ENSDARG00000078675	0.838	0.00156	other
GRM2	glutamate metabotropic receptor 2	ENSDARG00000004150	0.838	0.000811	G-protein coupled receptor
SYN1	synapsin I	ENSDARG00000060368	0.838	0.00912	transporter
AQP9	aquaporin 9	ENSDARG00000053480	0.837	7.4e-05	transporter
PLPPR4	phospholipid phosphatase related 4	ENSDARG00000079671	0.837	0.00314	phosphatase
B4GALNT4	beta-1,4-N-acetyl-galactosaminyltransferase 4	ENSDARG00000076701	0.836	0.000682	enzyme
H2BC17	H2B clustered histone 17	ENSDARG00000068996	0.836	9.27e-06	other
LRRC73	leucine rich repeat containing 73	ENSDARG00000063411	0.836	0.00587	other
NPY	neuropeptide Y	ENSDARG00000036222	0.836	0.00127	other
KATNAL1	katanin catalytic subunit A1 like 1	ENSDARG00000099156	0.835	0.000495	enzyme
NPTN	neuroplastin	ENSDARG00000043864	0.835	0.00638	other
SST	somatostatin	ENSDARG00000040799	0.835	0.00076	other
KCNIP3	potassium voltage-gated channel interacting protein 3	ENSDARG00000017880	0.834	0.000517	transcription regulator
MADD	MAP kinase activating death domain	ENSDARG00000003495	0.834	0.00722	other
RIMBP2	RIMS binding protein 2	ENSDARG00000001154	0.834	0.00764	other
CACNG2	calcium voltage-gated channel auxiliary subunit gamma 2	ENSDARG00000032565	0.833	0.00231	ion channel
LRRC4	leucine rich repeat containing 4	ENSDARG00000003020	0.831	0.0147	other
OGT	O-linked N-acetylglucosamine (GlcNAc) transferase	ENSDARG00000105243	0.831	0.00489	enzyme
UBL7	ubiquitin like 7	ENSDARG00000024229	0.831	0.000108	other
CDKL5	cyclin dependent kinase like 5	ENSDARG00000015240	0.829	0.00654	kinase
TPH2	tryptophan hydroxylase 2	ENSDARG00000057239	0.829	0.00112	enzyme
DPYSL5	dihydropyrimidinase like 5	ENSDARG00000011141	0.826	0.000715	enzyme
TUBB4A	tubulin beta 4A class IVa	ENSDARG00000016301	0.826	0.00246	other
LHX1	LIM homeobox 1	ENSDARG00000014018	0.825	0.00257	transcription regulator
TBXT	T-box transcription factor T	ENSDARG00000039806	0.825	0.0173	transcription regulator
AMPH	amphiphysin	ENSDARG00000007663	0.824	0.00263	other
ELMO2	engulfment and cell motility 2	ENSDARG00000063527	0.824	0.00666	other
INSM1	INSM transcriptional repressor 1	ENSDARG00000053301	0.824	0.00258	transcription regulator
LENG8	leukocyte receptor cluster member 8	ENSDARG00000076805	0.824	0.00226	other
PYY	peptide YY	ENSDARG00000053449	0.824	0.00162	other
NRXN1	neurexin 1	ENSDARG00000061647	0.823	0.00462	transporter
UNCX	UNC homeobox	ENSDARG00000102976	0.823	0.000163	transcription regulator
LNX2	ligand of numb-protein X 2	ENSDARG00000029177	0.821	0.00638	other
ZIC2	Zic family member 2	ENSDARG00000015554	0.821	0.00109	transcription regulator
AUTS2	activator of transcription and developmental regulator AUTS2	ENSDARG00000056427	0.82	0.0074	other
SMAD7	SMAD family member 7	ENSDARG00000016858	0.82	0.00212	transcription regulator
TNIK	TRAF2 and NCK interacting kinase	ENSDARG00000056218	0.82	0.00587	kinase
CNIH3	cornichon family AMPA receptor auxiliary protein 3	ENSDARG00000014953	0.819	0.00159	transporter
FEZF1	FEZ family zinc finger 1	ENSDARG00000010270	0.819	0.00232	transcription regulator
PHLDA1	pleckstrin homology like domain family A member 1	ENSDARG00000099129	0.818	0.00145	other
Dclk1	doublecortin-like kinase 1	ENSDARG00000018856	0.814	0.00321	kinase
GLRA2	glycine receptor alpha 2	ENSDARG00000075012	0.814	0.0271	ion channel
STX1B	syntaxin 1B	ENSDARG00000000503	0.814	0.0151	other
WDR35	WD repeat domain 35	ENSDARG00000069269	0.814	0.00223	other
GRIK4	glutamate ionotropic receptor kainate type subunit 4	ENSDARG00000026753	0.813	0.00433	ion channel
PTPRZ1	protein tyrosine phosphatase receptor type Z1	ENSDARG00000051814	0.813	0.00295	phosphatase
Pou3f1	POU domain, class 3, transcription factor 1	ENSDARG00000009823	0.812	0.00141	transcription regulator
SLC32A1	solute carrier family 32 member 1	ENSDARG00000059775	0.812	0.00215	transporter
NKX6-1	NK6 homeobox 1	ENSDARG00000022569	0.811	0.0047	transcription regulator
RAPH1	Ras association (RalGDS/AF-6) and pleckstrin homology domains 1	ENSDARG00000061732	0.81	0.0036	other
TENT4A	terminal nucleotidyltransferase 4A	ENSDARG00000062114	0.81	0.00458	enzyme
TTLL1	tubulin tyrosine ligase like 1	ENSDARG00000090778	0.81	0.00242	enzyme
TUBB	tubulin beta class I	ENSDARG00000037997	0.81	0.000764	other
HOXB6	homeobox B6	ENSDARG00000026513	0.809	0.00276	transcription regulator
GNAO1	G protein subunit alpha o1	ENSDARG00000016676	0.808	0.00625	enzyme
LEF1	lymphoid enhancer binding factor 1	ENSDARG00000031894	0.808	0.00577	transcription regulator
NEUROD6	neuronal differentiation 6	ENSDARG00000040008	0.808	7.31e-05	transcription regulator
CARMIL2	capping protein regulator and myosin 1 linker 2	ENSDARG00000056639	0.806	0.0111	other
SLC18A3	solute carrier family 18 member A3	ENSDARG00000006356	0.804	0.00041	transporter
WSCD1	WSC domain containing 1	ENSDARG00000078006	0.804	0.00654	other
ATP1B2	ATPase Na+/K+ transporting subunit beta 2	ENSDARG00000099203	0.803	0.00132	transporter
CACNA1G	calcium voltage-gated channel subunit alpha1 G	ENSDARG00000089913	0.802	0.000461	ion channel
OTP	orthopedia homeobox	ENSDARG00000014201	0.802	0.00976	transcription regulator
RTN4RL2	reticulon 4 receptor like 2	ENSDARG00000052012	0.802	0.0108	other
NSD2	nuclear receptor binding SET domain protein 2	ENSDARG00000026225	0.801	0.00837	enzyme
TRRAP	transformation/transcription domain associated protein	ENSDARG00000100623	0.8	0.00364	transcription regulator
TTC14	tetratricopeptide repeat domain 14	ENSDARG00000013845	0.8	0.000124	other
Evl	Enah/Vasp-like	ENSDARG00000099720	0.799	0.00485	other
NHS	NHS actin remodeling regulator	ENSDARG00000079977	0.798	0.0101	other
NWD2	NACHT and WD repeat domain containing 2	ENSDARG00000077162	0.798	0.00293	other
SYT11	synaptotagmin 11	ENSDARG00000057913	0.798	0.00131	transporter
FRMD4B	FERM domain containing 4B	ENSDARG00000076496	0.796	0.00684	other
KCTD1	potassium channel tetramerization domain containing 1	ENSDARG00000074056	0.796	0.000526	transcription regulator
CAPN1	calpain 1	ENSDARG00000055338	0.795	0.02	peptidase
OLFM2	olfactomedin 2	ENSDARG00000077847	0.795	0.00356	other
NARS1	asparaginyl-tRNA synthetase 1	ENSDARG00000061100	0.792	2.6e-05	enzyme
GPR45	G protein-coupled receptor 45	ENSDARG00000063357	0.791	0.0369	G-protein coupled receptor
ITGB4	integrin subunit beta 4	ENSDARG00000028507	0.791	0.000839	transmembrane receptor
SHISA7	shisa family member 7	ENSDARG00000063144	0.791	0.00406	other
ROBO1	roundabout guidance receptor 1	ENSDARG00000026784	0.79	0.00329	transmembrane receptor
NKX2-2	NK2 homeobox 2	ENSDARG00000053298	0.789	0.000994	transcription regulator
ROBO3	roundabout guidance receptor 3	ENSDARG00000005645	0.789	0.00817	transmembrane receptor
SH3BGRL2	SH3 domain binding glutamate rich protein like 2	ENSDARG00000036878	0.789	0.00202	other
MPPED2	metallophosphoesterase domain containing 2	ENSDARG00000006889	0.788	0.00777	enzyme
PCDH19	protocadherin 19	ENSDARG00000034344	0.788	0.00191	other
ASCL1	achaete-scute family bHLH transcription factor 1	ENSDARG00000038386	0.787	0.00127	transcription regulator
Crip2	cysteine rich protein 2	ENSDARG00000033201	0.787	0.000491	other
OLIG2	oligodendrocyte transcription factor 2	ENSDARG00000040946	0.787	0.000288	transcription regulator
PAX8	paired box 8	ENSDARG00000015879	0.786	0.00636	transcription regulator
PELI3	pellino E3 ubiquitin protein ligase family member 3	ENSDARG00000087452	0.786	0.000697	enzyme
PRDM13	PR/SET domain 13	ENSDARG00000078701	0.786	0.00576	enzyme
MIDN	midnolin	ENSDARG00000018524	0.785	0.00255	other
TBC1D19	TBC1 domain family member 19	ENSDARG00000013842	0.785	0.0011	other
APBA2	amyloid beta precursor protein binding family A member 2	ENSDARG00000060639	0.784	0.0149	transporter
NATD1	N-acetyltransferase domain containing 1	ENSDARG00000038281	0.784	0.000112	other
C11orf87	chromosome 11 open reading frame 87	ENSDARG00000097648	0.783	0.000234	other
Cngb1	cyclic nucleotide gated channel beta 1	ENSDARG00000068242	0.782	0.00406	ion channel
HSBP1	heat shock factor binding protein 1	ENSDARG00000069425	0.78	1.67e-05	other
LRFN3	leucine rich repeat and fibronectin type III domain containing 3	ENSDARG00000105059	0.78	0.0238	other
SLC1A2	solute carrier family 1 member 2	ENSDARG00000102453	0.779	0.0211	transporter
SLC35F4	solute carrier family 35 member F4	ENSDARG00000103124	0.779	0.00302	other
CADM4	cell adhesion molecule 4	ENSDARG00000040291	0.778	0.000462	other
NEUROD4	neuronal differentiation 4	ENSDARG00000003469	0.778	0.00839	transcription regulator
NR4A2	nuclear receptor subfamily 4 group A member 2	ENSDARG00000017007	0.777	0.0215	ligand-dependent nuclear receptor
TAFA4	TAFA chemokine like family member 4	ENSDARG00000062471	0.777	0.000535	other
ABCA3	ATP binding cassette subfamily A member 3	ENSDARG00000100524	0.776	0.0161	transporter
MCF2	MCF.2 cell line derived transforming sequence	ENSDARG00000022895	0.776	0.00347	other
SMARCC2	SWI/SNF related, matrix associated, actin dependent regulator of chromatin subfamily c member 2	ENSDARG00000077946	0.776	0.00102	transcription regulator
ADAT1	adenosine deaminase tRNA specific 1	ENSDARG00000061348	0.775	0.0225	enzyme
MAGI1	membrane associated guanylate kinase, WW and PDZ domain containing 1	ENSDARG00000003169	0.775	0.00668	enzyme
NLGN3	neuroligin 3	ENSDARG00000104786	0.775	0.00314	enzyme
ADAM17	ADAM metallopeptidase domain 17	ENSDARG00000043213	0.774	8.64e-07	peptidase
EML6	EMAP like 6	ENSDARG00000102755	0.774	0.0225	other
FZD3	frizzled class receptor 3	ENSDARG00000021664	0.774	0.0048	G-protein coupled receptor
DLX2	distal-less homeobox 2	ENSDARG00000017174	0.773	0.00269	transcription regulator
SLITRK2	SLIT and NTRK like family member 2	ENSDARG00000006636	0.773	0.0113	other
TMEM97	transmembrane protein 97	ENSDARG00000040553	0.773	0.00791	other
ATL1	atlastin GTPase 1	ENSDARG00000060481	0.771	0.000934	enzyme
IRX6	iroquois homeobox 6	ENSDARG00000034420	0.771	0.017	transcription regulator
Setmar	SET domain without mariner transposase fusion	ENSDARG00000074836	0.771	0.0191	enzyme
PCDH11X	protocadherin 11 X-linked	ENSDARG00000105441	0.77	0.0145	other
PNPLA6	patatin like phospholipase domain containing 6	ENSDARG00000010773	0.77	0.000235	enzyme
HOXC4	homeobox C4	ENSDARG00000070338	0.769	0.006	transcription regulator
MAB21L2	mab-21 like 2	ENSDARG00000015266	0.769	0.00112	other
HP1BP3	heterochromatin protein 1 binding protein 3	ENSDARG00000044669	0.768	0.000146	other
SYN2	synapsin II	ENSDARG00000045945	0.768	0.000683	other
TUBB2A	tubulin beta 2A class IIa	ENSDARG00000039522	0.768	4.85e-05	other
HOXC5	homeobox C5	ENSDARG00000070340	0.767	0.00036	transcription regulator
LIMK1	LIM domain kinase 1	ENSDARG00000103467	0.767	0.00638	kinase
SALL3	spalt like transcription factor 3	ENSDARG00000079613	0.767	0.014	transcription regulator
NRG2	neuregulin 2	ENSDARG00000086585	0.766	0.0311	growth factor
EHMT1	euchromatic histone lysine methyltransferase 1	ENSDARG00000026634	0.765	0.00389	transcription regulator
OPRL1	opioid related nociceptin receptor 1	ENSDARG00000071209	0.765	0.00189	G-protein coupled receptor
ECRG4	ECRG4 augurin precursor	ENSDARG00000088717	0.764	0.00115	other
GNB2	G protein subunit beta 2	ENSDARG00000035357	0.764	0.000837	enzyme
GPM6A	glycoprotein M6A	ENSDARG00000055455	0.764	3.43e-05	ion channel
PLPPR3	phospholipid phosphatase related 3	ENSDARG00000028552	0.764	0.00992	phosphatase
TAL1	TAL bHLH transcription factor 1, erythroid differentiation factor	ENSDARG00000019930	0.764	1.06e-05	transcription regulator
CBLN4	cerebellin 4 precursor	ENSDARG00000061240	0.763	0.0122	other
CHD7	chromodomain helicase DNA binding protein 7	ENSDARG00000075211	0.762	0.0071	enzyme
PTH2R	parathyroid hormone 2 receptor	ENSDARG00000006678	0.762	0.0268	G-protein coupled receptor
CCNB1	cyclin B1	ENSDARG00000051923	0.761	0.0025	kinase
FLRT2	fibronectin leucine rich transmembrane protein 2	ENSDARG00000097299	0.761	0.0111	other
PPP2R5B	protein phosphatase 2 regulatory subunit B'beta	ENSDARG00000054931	0.761	0.0078	phosphatase
RUNX1T1	RUNX1 partner transcriptional co-repressor 1	ENSDARG00000003680	0.761	0.00772	transcription regulator
BARHL1	BarH like homeobox 1	ENSDARG00000019013	0.76	0.00111	transcription regulator
ENOX1	ecto-NOX disulfide-thiol exchanger 1	ENSDARG00000060243	0.76	0.0127	enzyme
NECAB1	N-terminal EF-hand calcium binding protein 1	ENSDARG00000056566	0.76	0.000447	other
RRAD	RRAD, Ras related glycolysis inhibitor and calcium channel regulator	ENSDARG00000052011	0.76	0.00013	enzyme
EVX2	even-skipped homeobox 2	ENSDARG00000059255	0.757	0.0159	transcription regulator
LMO1	LIM domain only 1	ENSDARG00000034504	0.757	0.000837	transcription regulator
FRYL	FRY like transcription coactivator	ENSDARG00000040001	0.756	0.0047	other
CNOT1	CCR4-NOT transcription complex subunit 1	ENSDARG00000004174	0.755	0.00612	other
KCNK15	potassium two pore domain channel subfamily K member 15	ENSDARG00000077371	0.755	0.00891	ion channel
SYT4	synaptotagmin 4	ENSDARG00000036505	0.755	0.000494	transporter
ITSN2	intersectin 2	ENSDARG00000000161	0.754	0.00514	other
MPP3	membrane palmitoylated protein 3	ENSDARG00000062667	0.754	0.01	kinase
TTYH1	tweety family member 1	ENSDARG00000076804	0.753	0.0261	ion channel
CAMK2G	calcium/calmodulin dependent protein kinase II gamma	ENSDARG00000071395	0.751	0.00334	kinase
SEPHS1	selenophosphate synthetase 1	ENSDARG00000058292	0.751	3.74e-05	enzyme
TIPARP	TCDD inducible poly(ADP-ribose) polymerase	ENSDARG00000061841	0.751	0.000688	enzyme
KIAA1549L	KIAA1549 like	ENSDARG00000062477	0.75	0.0236	other
MYRIP	myosin VIIA and Rab interacting protein	ENSDARG00000038814	0.75	0.0157	other
C1QL4	complement C1q like 4	ENSDARG00000011549	0.749	0.00932	other
SFPQ	splicing factor proline and glutamine rich	ENSDARG00000011564	0.748	0.000874	other
PKD2L1	polycystin 2 like 1, transient receptor potential cation channel	ENSDARG00000022503	0.747	0.000283	ion channel
ZFYVE16	zinc finger FYVE-type containing 16	ENSDARG00000075747	0.747	0.000472	other
PRDM12	PR/SET domain 12	ENSDARG00000007430	0.746	0.00744	transcription regulator
RFX4	regulatory factor X4	ENSDARG00000026395	0.746	0.00452	transcription regulator
TUBA1A	tubulin alpha 1a	ENSDARG00000001889	0.746	0.00391	other
RGS8	regulator of G protein signaling 8	ENSDARG00000070037	0.745	0.000527	enzyme
GTF2A1	general transcription factor IIA subunit 1	ENSDARG00000011000	0.744	2.29e-06	transcription regulator
KIAA0319	KIAA0319	ENSDARG00000103001	0.74	0.00458	other
ANXA6	annexin A6	ENSDARG00000013335	0.739	0.000372	ion channel
CAMSAP1	calmodulin regulated spectrin associated protein 1	ENSDARG00000035122	0.739	0.00811	other
KIF26B	kinesin family member 26B	ENSDARG00000013343	0.739	0.0147	other
SLA2	Src like adaptor 2	ENSDARG00000020788	0.739	0.0442	other
DOCK10	dedicator of cytokinesis 10	ENSDARG00000075327	0.738	0.0184	other
DYNC2H1	dynein cytoplasmic 2 heavy chain 1	ENSDARG00000113761	0.738	0.00137	enzyme
HOXD3	homeobox D3	ENSDARG00000059280	0.738	0.0181	transcription regulator
OPRD1	opioid receptor delta 1	ENSDARG00000037159	0.738	0.00616	G-protein coupled receptor
ZC4H2	zinc finger C4H2-type containing	ENSDARG00000015314	0.738	3.14e-05	other
C3AR1	complement C3a receptor 1	ENSDARG00000031749	0.737	0.0411	G-protein coupled receptor
DNAJB4	DnaJ heat shock protein family (Hsp40) member B4	ENSDARG00000038978	0.737	1.54e-05	other
THAP7	THAP domain containing 7	ENSDARG00000070704	0.737	0.000181	transcription regulator
FOXG1	forkhead box G1	ENSDARG00000070769	0.736	0.01	transcription regulator
FGF14	fibroblast growth factor 14	ENSDARG00000040982	0.735	0.0137	growth factor
SGCE	sarcoglycan epsilon	ENSDARG00000012138	0.735	0.000777	other
TPRG1L	tumor protein p63 regulated 1 like	ENSDARG00000068149	0.735	0.000207	other
HIF3A	hypoxia inducible factor 3 subunit alpha	ENSDARG00000100826	0.733	0.002	transcription regulator
DPYSL3	dihydropyrimidinase like 3	ENSDARG00000002587	0.732	0.00153	enzyme
NBEA	neurobeachin	ENSDARG00000105184	0.732	0.000638	other
SKA1	spindle and kinetochore associated complex subunit 1	ENSDARG00000039354	0.732	0.00767	other
TAC1	tachykinin precursor 1	ENSDARG00000014490	0.731	0.00127	other
ARL5C	ADP ribosylation factor like GTPase 5C	ENSDARG00000035719	0.73	0.0277	other
CUL5	cullin 5	ENSDARG00000004260	0.73	0.00588	ion channel
MYBL1	MYB proto-oncogene like 1	ENSDARG00000030999	0.73	0.0016	transcription regulator
RIMKLB	ribosomal modification protein rimK like family member B	ENSDARG00000016830	0.729	0.0208	enzyme
ATCAY	ATCAY kinesin light chain interacting caytaxin	ENSDARG00000071678	0.728	0.00015	other
LRRC7	leucine rich repeat containing 7	ENSDARG00000079670	0.728	0.0145	other
GRAP	GRB2 related adaptor protein	ENSDARG00000005414	0.727	0.0117	other
NIT1	nitrilase 1	ENSDARG00000070116	0.727	0.0224	enzyme
CACNG7	calcium voltage-gated channel auxiliary subunit gamma 7	ENSDARG00000070624	0.726	0.0171	ion channel
NPRL2	NPR2 like, GATOR1 complex subunit	ENSDARG00000059613	0.726	0.0046	kinase
TMEM47	transmembrane protein 47	ENSDARG00000057322	0.726	0.000121	other
TTC28	tetratricopeptide repeat domain 28	ENSDARG00000114920	0.725	0.0111	other
DENND5B	DENN domain containing 5B	ENSDARG00000003789	0.724	0.00344	other
DBX1	developing brain homeobox 1	ENSDARG00000001859	0.723	0.0173	transcription regulator
MEX3B	mex-3 RNA binding family member B	ENSDARG00000058369	0.723	0.011	kinase
TUBA1B	tubulin alpha 1b	ENSDARG00000045014	0.723	0.000397	other
ARHGEF7	Rho guanine nucleotide exchange factor 7	ENSDARG00000006299	0.722	0.00829	other
LRP8	LDL receptor related protein 8	ENSDARG00000070074	0.722	0.00644	transmembrane receptor
DEPDC5	DEP domain containing 5, GATOR1 subcomplex subunit	ENSDARG00000078105	0.72	0.0101	other
FAM189A1	family with sequence similarity 189 member A1	ENSDARG00000053380	0.719	0.0332	other
KIAA0513	KIAA0513	ENSDARG00000041599	0.719	0.000448	other
DCDC2	doublecortin domain containing 2	ENSDARG00000053744	0.718	0.0227	other
KIF21A	kinesin family member 21A	ENSDARG00000061131	0.718	0.00638	other
CNGB3	cyclic nucleotide gated channel subunit beta 3	ENSDARG00000101225	0.716	0.016	ion channel
DDX17	DEAD-box helicase 17	ENSDARG00000010873	0.715	7.55e-05	enzyme
EMX2	empty spiracles homeobox 2	ENSDARG00000039701	0.715	0.00364	transcription regulator
L3MBTL1	L3MBTL histone methyl-lysine binding protein 1	ENSDARG00000014828	0.715	0.023	other
RYBP	RING1 and YY1 binding protein	ENSDARG00000037773	0.715	0.00213	transcription regulator
STXBP1	syntaxin binding protein 1	ENSDARG00000001994	0.714	0.0303	transporter
TENM2	teneurin transmembrane protein 2	ENSDARG00000037122	0.714	0.0233	other
TMTC2	transmembrane O-mannosyltransferase targeting cadherins 2	ENSDARG00000045753	0.714	0.00174	enzyme
GABRB2	gamma-aminobutyric acid type A receptor subunit beta2	ENSDARG00000079586	0.713	0.0124	ion channel
NFYA	nuclear transcription factor Y subunit alpha	ENSDARG00000042004	0.713	0.000214	transcription regulator
RALGAPA1	Ral GTPase activating protein catalytic subunit alpha 1	ENSDARG00000076889	0.713	0.0268	other
RFX1	regulatory factor X1	ENSDARG00000005883	0.712	0.0318	transcription regulator
CELSR1	cadherin EGF LAG seven-pass G-type receptor 1	ENSDARG00000058259	0.711	0.00126	G-protein coupled receptor
CHML	CHM like Rab escort protein	ENSDARG00000003845	0.711	5.87e-06	enzyme
NRG3	neuregulin 3	ENSDARG00000089766	0.711	0.0227	growth factor
SLC29A2	solute carrier family 29 member 2	ENSDARG00000001767	0.711	0.00015	transporter
STMN1	stathmin 1	ENSDARG00000033655	0.711	0.000106	other
WNT10B	Wnt family member 10B	ENSDARG00000040925	0.71	0.0286	other
GRM8	glutamate metabotropic receptor 8	ENSDARG00000076508	0.709	0.0264	G-protein coupled receptor
DZANK1	double zinc ribbon and ankyrin repeat domains 1	ENSDARG00000055787	0.708	0.0226	other
EOMES	eomesodermin	ENSDARG00000006640	0.708	0.0241	transcription regulator
TSNARE1	t-SNARE domain containing 1	ENSDARG00000088650	0.708	0.00779	other
UBE2E2	ubiquitin conjugating enzyme E2 E2	ENSDARG00000034670	0.708	0.00398	enzyme
CNIH2	cornichon family AMPA receptor auxiliary protein 2	ENSDARG00000043662	0.707	0.00249	other
DYNC1I1	dynein cytoplasmic 1 intermediate chain 1	ENSDARG00000060948	0.707	0.00114	other
KCNC1	potassium voltage-gated channel subfamily C member 1	ENSDARG00000051852	0.707	0.00914	ion channel
NT5C1A	5'-nucleotidase, cytosolic IA	ENSDARG00000035883	0.707	0.0125	phosphatase
RUNDC3A	RUN domain containing 3A	ENSDARG00000002546	0.707	0.000341	other
ATAT1	alpha tubulin acetyltransferase 1	ENSDARG00000004472	0.706	0.000593	enzyme
H1f0	H1.0 linker histone	ENSDARG00000038559	0.706	0.00161	other
PIP4P1	phosphatidylinositol-4,5-bisphosphate 4-phosphatase 1	ENSDARG00000038615	0.706	0.000573	phosphatase
KHDC4	KH domain containing 4, pre-mRNA splicing factor	ENSDARG00000035023	0.705	0.0139	other
ZFHX3	zinc finger homeobox 3	ENSDARG00000103057	0.704	0.013	transcription regulator
EBF2	EBF transcription factor 2	ENSDARG00000042525	0.703	0.013	transcription regulator
KSR2	kinase suppressor of ras 2	ENSDARG00000094526	0.703	0.0257	kinase
FRY	FRY microtubule binding protein	ENSDARG00000056001	0.702	0.0252	other
KCNG4	potassium voltage-gated channel modifier subfamily G member 4	ENSDARG00000062967	0.702	0.00439	ion channel
PABPC1	poly(A) binding protein cytoplasmic 1	ENSDARG00000021140	0.701	0.000899	translation regulator
USH1G	USH1 protein network component sans	ENSDARG00000004322	0.701	0.0134	other
CEP97	centrosomal protein 97	ENSDARG00000102407	0.7	0.00534	other
PDZRN4	PDZ domain containing ring finger 4	ENSDARG00000045687	0.7	0.00739	other
PPP1R14C	protein phosphatase 1 regulatory inhibitor subunit 14C	ENSDARG00000077341	0.7	0.00263	other
TACR2	tachykinin receptor 2	ENSDARG00000074509	0.7	0.0301	G-protein coupled receptor
CRIP3	cysteine rich protein 3	ENSDARG00000043395	0.699	0.0087	other
ELAPOR2	endosome-lysosome associated apoptosis and autophagy regulator family member 2	ENSDARG00000004386	0.699	0.00865	other
FGFBP3	fibroblast growth factor binding protein 3	ENSDARG00000040162	0.699	0.0019	other
PTGES3	prostaglandin E synthase 3	ENSDARG00000037284	0.699	0.000267	enzyme
TBR1	T-box brain transcription factor 1	ENSDARG00000004712	0.699	0.00942	transcription regulator
FOXO6	forkhead box O6	ENSDARG00000024619	0.698	0.0245	transcription regulator
CRELD1	cysteine rich with EGF like domains 1	ENSDARG00000006990	0.697	0.0124	other
KPNA1	karyopherin subunit alpha 1	ENSDARG00000016360	0.695	0.00143	transporter
PTPRE	protein tyrosine phosphatase receptor type E	ENSDARG00000021151	0.695	0.0002	phosphatase
SOCS7	suppressor of cytokine signaling 7	ENSDARG00000077018	0.695	0.00622	other
COL15A1	collagen type XV alpha 1 chain	ENSDARG00000061848	0.694	0.00141	other
PTPRN2	protein tyrosine phosphatase receptor type N2	ENSDARG00000035970	0.694	0.00115	phosphatase
CHODL	chondrolectin	ENSDARG00000034528	0.693	0.00407	other
MAP3K5	mitogen-activated protein kinase kinase kinase 5	ENSDARG00000005416	0.693	0.00208	kinase
ZDHHC18	zinc finger DHHC-type palmitoyltransferase 18	ENSDARG00000105034	0.693	0.00545	enzyme
MED21	mediator complex subunit 21	ENSDARG00000026839	0.692	0.00149	transcription regulator
SEZ6L	seizure related 6 homolog like	ENSDARG00000100594	0.691	0.0199	other
TSPAN18	tetraspanin 18	ENSDARG00000056656	0.691	0.000544	other
GRIK5	glutamate ionotropic receptor kainate type subunit 5	ENSDARG00000101449	0.69	0.031	ion channel
HCN2	hyperpolarization activated cyclic nucleotide gated potassium and sodium channel 2	ENSDARG00000061665	0.69	0.0173	ion channel
MICU3	mitochondrial calcium uptake family member 3	ENSDARG00000078599	0.69	0.00447	other
NCAM2	neural cell adhesion molecule 2	ENSDARG00000017466	0.69	0.00568	other
PLPPR2	phospholipid phosphatase related 2	ENSDARG00000101478	0.69	0.0366	phosphatase
FOXN4	forkhead box N4	ENSDARG00000010591	0.689	0.0363	transcription regulator
ENTPD4	ectonucleoside triphosphate diphosphohydrolase 4	ENSDARG00000038422	0.688	0.000739	enzyme
GALNT17	polypeptide N-acetylgalactosaminyltransferase 17	ENSDARG00000042418	0.688	0.0144	enzyme
LAPTM4B	lysosomal protein transmembrane 4 beta	ENSDARG00000035870	0.688	0.000209	other
NPTXR	neuronal pentraxin receptor	ENSDARG00000053375	0.688	0.0105	transmembrane receptor
SAT2	spermidine/spermine N1-acetyltransferase family member 2	ENSDARG00000075140	0.688	0.00119	enzyme
MARCHF9	membrane associated ring-CH-type finger 9	ENSDARG00000055740	0.687	0.00337	other
SLAIN1	SLAIN motif family member 1	ENSDARG00000019185	0.687	0.0104	other
DGKB	diacylglycerol kinase beta	ENSDARG00000027724	0.686	0.0344	kinase
PCLO	piccolo presynaptic cytomatrix protein	ENSDARG00000063299	0.686	0.0337	transporter
SERINC4	serine incorporator 4	ENSDARG00000044815	0.686	0.0192	other
SLC1A4	solute carrier family 1 member 4	ENSDARG00000000551	0.686	0.0111	transporter
SNCB	synuclein beta	ENSDARG00000104945	0.686	0.00662	other
FABP7	fatty acid binding protein 7	ENSDARG00000034650	0.685	0.0294	transporter
ZMYM2	zinc finger MYM-type containing 2	ENSDARG00000027353	0.685	0.0134	transcription regulator
H3-5	H3.5 histone	ENSDARG00000068434	0.684	4.66e-05	other
SOX3	SRY-box transcription factor 3	ENSDARG00000053569	0.684	4.09e-05	transcription regulator
TMEFF1	transmembrane protein with EGF like and two follistatin like domains 1	ENSDARG00000056740	0.684	0.00631	other
ZFR	zinc finger RNA binding protein	ENSDARG00000027109	0.684	0.017	other
HPCA	hippocalcin	ENSDARG00000018397	0.683	0.000323	other
YEATS2	YEATS domain containing 2	ENSDARG00000097253	0.683	0.00209	transcription regulator
ANKRD13D	ankyrin repeat domain 13D	ENSDARG00000098140	0.682	0.000429	other
ILKAP	ILK associated serine/threonine phosphatase	ENSDARG00000040615	0.682	0.0152	phosphatase
KIFAP3	kinesin associated protein 3	ENSDARG00000008639	0.682	5.43e-05	other
PLXNA4	plexin A4	ENSDARG00000019328	0.682	0.0296	transmembrane receptor
BAIAP2	BAR/IMD domain containing adaptor protein 2	ENSDARG00000103333	0.681	0.0148	kinase
CHRNA5	cholinergic receptor nicotinic alpha 5 subunit	ENSDARG00000003420	0.681	0.00614	transmembrane receptor
SOX21	SRY-box transcription factor 21	ENSDARG00000008540	0.681	0.000333	transcription regulator
TRARG1	trafficking regulator of GLUT4 (SLC2A4) 1	ENSDARG00000090481	0.681	0.00154	other
IGSF21	immunoglobin superfamily member 21	ENSDARG00000031049	0.68	0.00738	other
SLC6A1	solute carrier family 6 member 1	ENSDARG00000039647	0.68	0.0323	transporter
MTMR1	myotubularin related protein 1	ENSDARG00000056690	0.679	0.00188	phosphatase
RTN4RL1	reticulon 4 receptor like 1	ENSDARG00000098528	0.679	0.0369	other
TCP11L1	t-complex 11 like 1	ENSDARG00000031890	0.679	0.000158	other
TFAP2D	transcription factor AP-2 delta	ENSDARG00000023272	0.679	0.0103	transcription regulator
RALY	RALY heterogeneous nuclear ribonucleoprotein	ENSDARG00000059972	0.678	0.00317	transcription regulator
SOX4	SRY-box transcription factor 4	ENSDARG00000004588	0.677	0.000156	transcription regulator
FAM189B	family with sequence similarity 189 member B	ENSDARG00000079008	0.676	0.0224	other
FNBP4	formin binding protein 4	ENSDARG00000051800	0.676	0.0069	other
HIVEP2	HIVEP zinc finger 2	ENSDARG00000039987	0.676	0.00374	transcription regulator
SSBP4	single stranded DNA binding protein 4	ENSDARG00000056483	0.676	5.9e-06	transcription regulator
AGRN	agrin	ENSDARG00000079388	0.675	0.00658	other
GNG2	G protein subunit gamma 2	ENSDARG00000056831	0.675	0.000455	enzyme
SOWAHC	sosondowah ankyrin repeat domain family member C	ENSDARG00000059582	0.675	0.00711	transcription regulator
WIPF2	WAS/WASL interacting protein family member 2	ENSDARG00000006712	0.675	0.0188	other
C1QTNF4	C1q and TNF related 4	ENSDARG00000024299	0.674	9.16e-05	other
CDKN2C	cyclin dependent kinase inhibitor 2C	ENSDARG00000057610	0.674	0.0102	transcription regulator
IFT27	intraflagellar transport 27	ENSDARG00000099279	0.674	0.0177	enzyme
MAPK11	mitogen-activated protein kinase 11	ENSDARG00000045836	0.674	0.000205	kinase
PPP3CA	protein phosphatase 3 catalytic subunit alpha	ENSDARG00000025106	0.673	0.00903	phosphatase
SFXN5	sideroflexin 5	ENSDARG00000026137	0.673	0.00023	transporter
SIAH2	siah E3 ubiquitin protein ligase 2	ENSDARG00000044381	0.673	0.00012	transcription regulator
SMARCA1	SWI/SNF related, matrix associated, actin dependent regulator of chromatin, subfamily a, member 1	ENSDARG00000012776	0.673	0.00345	transcription regulator
WDR17	WD repeat domain 17	ENSDARG00000075098	0.673	0.00295	other
ZBTB8A	zinc finger and BTB domain containing 8A	ENSDARG00000059226	0.673	0.00666	transcription regulator
CHST3	carbohydrate sulfotransferase 3	ENSDARG00000116042	0.672	0.0415	enzyme
EDIL3	EGF like repeats and discoidin domains 3	ENSDARG00000093413	0.671	0.00771	other
FEZ1	fasciculation and elongation protein zeta 1	ENSDARG00000023174	0.671	0.00207	other
NXN	nucleoredoxin	ENSDARG00000033978	0.671	0.00378	enzyme
SLC35G2	solute carrier family 35 member G2	ENSDARG00000045447	0.671	0.00787	other
CMIP	c-Maf inducing protein	ENSDARG00000062933	0.67	0.00594	other
FRMPD3	FERM and PDZ domain containing 3	ENSDARG00000074865	0.67	0.0181	other
GBX2	gastrulation brain homeobox 2	ENSDARG00000002933	0.67	0.0102	transcription regulator
SLC25A23	solute carrier family 25 member 23	ENSDARG00000005690	0.67	0.0219	transporter
TOX	thymocyte selection associated high mobility group box	ENSDARG00000032317	0.67	0.0218	transcription regulator
BAZ2B	bromodomain adjacent to zinc finger domain 2B	ENSDARG00000057782	0.669	0.0223	other
CNTN1	contactin 1	ENSDARG00000087843	0.669	0.0323	enzyme
Irx5	Iroquois homeobox 5	ENSDARG00000034043	0.669	0.0224	other
POU4F1	POU class 4 homeobox 1	ENSDARG00000005559	0.669	0.01	transcription regulator
CABP2	calcium binding protein 2	ENSDARG00000052016	0.668	0.0149	other
DISP2	dispatched RND transporter family member 2	ENSDARG00000042846	0.668	0.00091	other
GNG3	G protein subunit gamma 3	ENSDARG00000009553	0.668	0.00468	enzyme
MSTN	myostatin	ENSDARG00000069133	0.668	0.0114	growth factor
SLC49A4	solute carrier family 49 member 4	ENSDARG00000009783	0.668	0.00139	other
EPB41L4A	erythrocyte membrane protein band 4.1 like 4A	ENSDARG00000040087	0.666	0.012	other
FURIN	furin, paired basic amino acid cleaving enzyme	ENSDARG00000070971	0.666	0.00513	peptidase
MPP2	membrane palmitoylated protein 2	ENSDARG00000010957	0.666	0.000447	kinase
NEUROG1	neurogenin 1	ENSDARG00000056130	0.666	0.00962	transcription regulator
CDH6	cadherin 6	ENSDARG00000014522	0.665	0.00931	other
GRID2IP	Grid2 interacting protein	ENSDARG00000076103	0.664	0.0262	other
MBOAT2	membrane bound O-acyltransferase domain containing 2	ENSDARG00000042551	0.664	0.0142	enzyme
PIN1	peptidylprolyl cis/trans isomerase, NIMA-interacting 1	ENSDARG00000101915	0.664	0.00206	enzyme
PRKAB1	protein kinase AMP-activated non-catalytic subunit beta 1	ENSDARG00000044183	0.664	0.00143	kinase
RHEB	Ras homolog, mTORC1 binding	ENSDARG00000090213	0.664	0.0121	enzyme
THRB	thyroid hormone receptor beta	ENSDARG00000021163	0.664	0.00143	ligand-dependent nuclear receptor
WDR70	WD repeat domain 70	ENSDARG00000109022	0.664	0.00829	other
CHD3	chromodomain helicase DNA binding protein 3	ENSDARG00000021405	0.663	0.016	enzyme
NKX2-4	NK2 homeobox 4	ENSDARG00000075107	0.663	0.0172	transcription regulator
PLPPR1	phospholipid phosphatase related 1	ENSDARG00000100642	0.662	0.00314	other
VLDLR	very low density lipoprotein receptor	ENSDARG00000006257	0.662	0.0279	transporter
RGS7	regulator of G protein signaling 7	ENSDARG00000016584	0.661	0.00252	enzyme
ZIC1	Zic family member 1	ENSDARG00000015567	0.661	0.0101	transcription regulator
ZNF710	zinc finger protein 710	ENSDARG00000005549	0.661	0.00716	transcription regulator
ECD	ecdysoneless cell cycle regulator	ENSDARG00000022944	0.66	0.00957	transcription regulator
OGDHL	oxoglutarate dehydrogenase L	ENSDARG00000079249	0.66	0.00988	enzyme
APLP1	amyloid beta precursor like protein 1	ENSDARG00000098368	0.659	0.0067	other
BMERB1	bMERB domain containing 1	ENSDARG00000086706	0.659	0.0224	other
DRAM2	DNA damage regulated autophagy modulator 2	ENSDARG00000044241	0.659	0.000517	other
GAD2	glutamate decarboxylase 2	ENSDARG00000015537	0.659	0.00249	enzyme
SPTAN1	spectrin alpha, non-erythrocytic 1	ENSDARG00000019231	0.659	0.028	other
MBNL3	muscleblind like splicing regulator 3	ENSDARG00000016085	0.658	0.0122	other
NPTX1	neuronal pentraxin 1	ENSDARG00000074671	0.658	0.00912	other
DVL1	dishevelled segment polarity protein 1	ENSDARG00000055552	0.657	0.0106	other
HOXB3	homeobox B3	ENSDARG00000029263	0.657	0.00611	transcription regulator
NEUROD2	neuronal differentiation 2	ENSDARG00000016854	0.657	0.0065	transcription regulator
OCM	oncomodulin	ENSDARG00000037790	0.657	0.000298	other
CLASP2	cytoplasmic linker associated protein 2	ENSDARG00000020345	0.656	0.0165	other
ILF3	interleukin enhancer binding factor 3	ENSDARG00000105177	0.656	0.00971	transcription regulator
ANKRD13C	ankyrin repeat domain 13C	ENSDARG00000103831	0.655	0.00555	other
CLU	clusterin	ENSDARG00000010434	0.655	0.00109	other
HNRNPH1	heterogeneous nuclear ribonucleoprotein H1	ENSDARG00000005551	0.655	0.00239	other
RBM12	RNA binding motif protein 12	ENSDARG00000100636	0.655	0.00211	other
GPR75	G protein-coupled receptor 75	ENSDARG00000098526	0.654	0.0222	G-protein coupled receptor
IRX1	iroquois homeobox 1	ENSDARG00000101831	0.654	0.0293	transcription regulator
PTPRR	protein tyrosine phosphatase receptor type R	ENSDARG00000105744	0.654	0.0202	phosphatase
TMEM121	transmembrane protein 121	ENSDARG00000061562	0.654	0.00581	other
EWSR1	EWS RNA binding protein 1	ENSDARG00000020258	0.653	0.00183	other
TUB	TUB bipartite transcription factor	ENSDARG00000062165	0.653	0.0127	transcription regulator
DRC3	dynein regulatory complex subunit 3	ENSDARG00000041300	0.652	0.0402	other
NSF	N-ethylmaleimide sensitive factor, vesicle fusing ATPase	ENSDARG00000007654	0.652	0.0222	transporter
RABGGTA	Rab geranylgeranyltransferase subunit alpha	ENSDARG00000061024	0.652	0.0033	enzyme
NUP50	nucleoporin 50	ENSDARG00000017454	0.651	0.00993	transporter
RBFOX1	RNA binding fox-1 homolog 1	ENSDARG00000014746	0.651	0.0258	other
SENP6	SUMO specific peptidase 6	ENSDARG00000102923	0.651	0.00408	peptidase
TCTN1	tectonic family member 1	ENSDARG00000078447	0.651	0.0114	other
INAVA	innate immunity activator	ENSDARG00000078155	0.65	0.0179	other
IRS1	insulin receptor substrate 1	ENSDARG00000054087	0.65	0.0165	enzyme
IRX4	iroquois homeobox 4	ENSDARG00000035648	0.65	0.0408	transcription regulator
NABP1	nucleic acid binding protein 1	ENSDARG00000004692	0.65	0.000438	other
PIK3IP1	phosphoinositide-3-kinase interacting protein 1	ENSDARG00000003281	0.65	0.00551	other
ELAVL4	ELAV like RNA binding protein 4	ENSDARG00000045639	0.649	0.0278	translation regulator
KCNF1	potassium voltage-gated channel modifier subfamily F member 1	ENSDARG00000027285	0.649	0.0282	ion channel
NRN1	neuritin 1	ENSDARG00000071860	0.649	0.00289	other
BUD31	BUD31 homolog	ENSDARG00000017084	0.648	0.000648	transcription regulator
IRF2BPL	interferon regulatory factor 2 binding protein like	ENSDARG00000004297	0.648	0.00475	enzyme
BRF1	BRF1 RNA polymerase III transcription initiation factor subunit	ENSDARG00000005002	0.647	0.000489	transcription regulator
ORC2	origin recognition complex subunit 2	ENSDARG00000101465	0.647	0.0207	other
UBE2E3	ubiquitin conjugating enzyme E2 E3	ENSDARG00000012244	0.647	0.0164	enzyme
GPATCH11	G-patch domain containing 11	ENSDARG00000026892	0.646	0.00152	other
KHDRBS1	KH RNA binding domain containing, signal transduction associated 1	ENSDARG00000070475	0.646	0.00026	transcription regulator
MARCHF7	membrane associated ring-CH-type finger 7	ENSDARG00000096375	0.646	0.00908	other
MELK	maternal embryonic leucine zipper kinase	ENSDARG00000030759	0.646	0.00102	kinase
NHLH2	nescient helix-loop-helix 2	ENSDARG00000025495	0.646	0.000725	transcription regulator
ZEB2	zinc finger E-box binding homeobox 2	ENSDARG00000078416	0.646	0.029	transcription regulator
CKAP5	cytoskeleton associated protein 5	ENSDARG00000102674	0.645	0.0192	transcription regulator
HOXC10	homeobox C10	ENSDARG00000070348	0.645	0.0065	transcription regulator
SLITRK4	SLIT and NTRK like family member 4	ENSDARG00000079781	0.645	0.00253	other
KIDINS220	kinase D interacting substrate 220	ENSDARG00000017338	0.644	0.022	transcription regulator
NEDD9	neural precursor cell expressed, developmentally down-regulated 9	ENSDARG00000089878	0.644	0.000544	other
ROBO2	roundabout guidance receptor 2	ENSDARG00000014891	0.644	0.0371	transmembrane receptor
ZBTB38	zinc finger and BTB domain containing 38	ENSDARG00000100607	0.644	0.00538	transcription regulator
ABCC8	ATP binding cassette subfamily C member 8	ENSDARG00000051879	0.643	0.0161	transporter
INTS10	integrator complex subunit 10	ENSDARG00000043031	0.643	0.00351	other
CLTC	clathrin heavy chain	ENSDARG00000090716	0.642	0.025	other
DRGX	dorsal root ganglia homeobox	ENSDARG00000069329	0.642	0.0253	transcription regulator
MLF2	myeloid leukemia factor 2	ENSDARG00000034616	0.642	0.00611	other
PTPN5	protein tyrosine phosphatase non-receptor type 5	ENSDARG00000074866	0.642	0.00259	phosphatase
RAB11B	RAB11B, member RAS oncogene family	ENSDARG00000090086	0.642	0.0108	enzyme
CDC25A	cell division cycle 25A	ENSDARG00000010792	0.641	0.00868	phosphatase
PDE3B	phosphodiesterase 3B	ENSDARG00000062190	0.641	0.00621	enzyme
PRKCB	protein kinase C beta	ENSDARG00000022254	0.641	0.0351	kinase
TRIB2	tribbles pseudokinase 2	ENSDARG00000068179	0.641	0.0315	kinase
SLC35F1	solute carrier family 35 member F1	ENSDARG00000053003	0.64	0.00893	other
SYT12	synaptotagmin 12	ENSDARG00000101776	0.64	0.00625	transporter
ZMYND8	zinc finger MYND-type containing 8	ENSDARG00000007601	0.64	0.0328	transcription regulator
ATXN7L2	ataxin 7 like 2	ENSDARG00000056268	0.639	0.0161	other
DOP1A	DOP1 leucine zipper like protein A	ENSDARG00000019962	0.639	0.0342	other
GSE1	Gse1 coiled-coil protein	ENSDARG00000062020	0.639	0.0302	other
KCNS3	potassium voltage-gated channel modifier subfamily S member 3	ENSDARG00000006891	0.639	0.00386	ion channel
SIX3	SIX homeobox 3	ENSDARG00000058008	0.639	0.00871	transcription regulator
GNGT1	G protein subunit gamma transducin 1	ENSDARG00000035798	0.638	0.00777	enzyme
UNC5D	unc-5 netrin receptor D	ENSDARG00000092722	0.638	0.0114	other
WASF3	WASP family member 3	ENSDARG00000062948	0.638	0.00785	other
METTL26	methyltransferase like 26	ENSDARG00000027461	0.637	0.00377	other
TBKBP1	TBK1 binding protein 1	ENSDARG00000061473	0.637	0.0132	other
TK2	thymidine kinase 2	ENSDARG00000046127	0.637	0.0211	kinase
TSPAN13	tetraspanin 13	ENSDARG00000070479	0.637	0.00102	other
BRSK2	BR serine/threonine kinase 2	ENSDARG00000077791	0.636	0.0239	kinase
GPR137B	G protein-coupled receptor 137B	ENSDARG00000078448	0.636	0.0447	other
P4HA2	prolyl 4-hydroxylase subunit alpha 2	ENSDARG00000010085	0.636	0.00935	transporter
SCN2A	sodium voltage-gated channel alpha subunit 2	ENSDARG00000062744	0.636	0.0114	ion channel
SSH1	slingshot protein phosphatase 1	ENSDARG00000010031	0.636	0.0109	phosphatase
CLCN6	chloride voltage-gated channel 6	ENSDARG00000032577	0.635	0.00269	ion channel
TCERG1L	transcription elongation regulator 1 like	ENSDARG00000102769	0.635	0.031	other
RPP25	ribonuclease P and MRP subunit p25	ENSDARG00000112256	0.634	0.00864	enzyme
SNAP25	synaptosome associated protein 25	ENSDARG00000020609	0.634	0.00148	transporter
DSCAM	DS cell adhesion molecule	ENSDARG00000024865	0.632	0.0198	other
FAM171B	family with sequence similarity 171 member B	ENSDARG00000096271	0.632	0.0118	other
H2AZ2	H2A.Z variant histone 2	ENSDARG00000068820	0.632	4.02e-05	other
NR2F2	nuclear receptor subfamily 2 group F member 2	ENSDARG00000040926	0.632	0.0038	ligand-dependent nuclear receptor
GNAI2	G protein subunit alpha i2	ENSDARG00000017294	0.631	0.00848	enzyme
PKNOX2	PBX/knotted 1 homeobox 2	ENSDARG00000055349	0.631	0.012	transcription regulator
STN1	STN1 subunit of CST complex	ENSDARG00000007734	0.631	0.00831	other
SYT10	synaptotagmin 10	ENSDARG00000045750	0.631	0.00777	transporter
IFT88	intraflagellar transport 88	ENSDARG00000027234	0.63	0.0212	other
RALYL	RALY RNA binding protein like	ENSDARG00000090292	0.629	0.016	other
CLK2	CDC like kinase 2	ENSDARG00000062954	0.628	0.00157	kinase
PVALB	parvalbumin	ENSDARG00000009311	0.628	0.0317	other
ANKRD46	ankyrin repeat domain 46	ENSDARG00000015780	0.627	0.00241	transcription regulator
ANKRD34C	ankyrin repeat domain 34C	ENSDARG00000093286	0.627	0.0399	other
NMRK2	nicotinamide riboside kinase 2	ENSDARG00000101362	0.627	0.00232	kinase
PRDM8	PR/SET domain 8	ENSDARG00000054683	0.627	0.0392	transcription regulator
SLC5A7	solute carrier family 5 member 7	ENSDARG00000074860	0.627	0.0024	transporter
ADAM19	ADAM metallopeptidase domain 19	ENSDARG00000067545	0.626	0.0415	peptidase
RERGL	RERG like	ENSDARG00000019396	0.625	0.0117	other
SCG5	secretogranin V	ENSDARG00000032126	0.625	0.00122	other
SMARCD3	SWI/SNF related, matrix associated, actin dependent regulator of chromatin, subfamily d, member 3	ENSDARG00000019969	0.625	0.000202	transcription regulator
GALNTL6	polypeptide N-acetylgalactosaminyltransferase like 6	ENSDARG00000040048	0.624	0.00234	enzyme
NKAIN1	sodium/potassium transporting ATPase interacting 1	ENSDARG00000006859	0.623	0.0108	other
RAB39B	RAB39B, member RAS oncogene family	ENSDARG00000036501	0.623	0.00561	enzyme
CHD4	chromodomain helicase DNA binding protein 4	ENSDARG00000063535	0.622	0.0162	enzyme
GNB3	G protein subunit beta 3	ENSDARG00000004358	0.622	0.00186	enzyme
TOX3	TOX high mobility group box family member 3	ENSDARG00000073957	0.622	0.0338	transcription regulator
TRIM37	tripartite motif containing 37	ENSDARG00000076473	0.622	0.0056	enzyme
ZSWIM8	zinc finger SWIM-type containing 8	ENSDARG00000069397	0.622	0.00932	other
MBP	myelin basic protein	ENSDARG00000089413	0.621	8.92e-05	other
SLC2A3	solute carrier family 2 member 3	ENSDARG00000013295	0.621	0.000602	transporter
TSHZ1	teashirt zinc finger homeobox 1	ENSDARG00000005026	0.621	0.0153	transcription regulator
BACH2	BTB domain and CNC homolog 2	ENSDARG00000004074	0.62	0.0289	transcription regulator
CACNA1D	calcium voltage-gated channel subunit alpha1 D	ENSDARG00000102773	0.62	0.0273	ion channel
SPRED1	sprouty related EVH1 domain containing 1	ENSDARG00000041449	0.62	0.00363	other
U2SURP	U2 snRNP associated SURP domain containing	ENSDARG00000061490	0.62	0.0042	other
SCRN3	secernin 3	ENSDARG00000016611	0.619	0.00858	other
TMPPE	transmembrane protein with metallophosphoesterase domain	ENSDARG00000036059	0.619	0.00211	other
TTYH3	tweety family member 3	ENSDARG00000007678	0.619	0.0232	ion channel
ZNF532	zinc finger protein 532	ENSDARG00000052894	0.619	0.0345	transcription regulator
BCAS3	BCAS3 microtubule associated cell migration factor	ENSDARG00000090764	0.618	0.00825	other
NCALD	neurocalcin delta	ENSDARG00000070688	0.618	0.000212	other
PPP1R13B	protein phosphatase 1 regulatory subunit 13B	ENSDARG00000009142	0.618	0.0126	phosphatase
SAMD14	sterile alpha motif domain containing 14	ENSDARG00000101171	0.618	0.0409	other
SLC1A7	solute carrier family 1 member 7	ENSDARG00000026248	0.618	0.00902	transporter
TCF7L2	transcription factor 7 like 2	ENSDARG00000004415	0.618	0.0171	transcription regulator
NDRG4	NDRG family member 4	ENSDARG00000103937	0.617	0.0444	other
TNK2	tyrosine kinase non receptor 2	ENSDARG00000104409	0.617	0.0355	kinase
ULK3	unc-51 like kinase 3	ENSDARG00000101661	0.617	0.0409	kinase
CNTN4	contactin 4	ENSDARG00000062880	0.615	0.031	enzyme
RBPMS2	RNA binding protein, mRNA processing factor 2	ENSDARG00000079578	0.615	0.025	other
TOB1	transducer of ERBB2, 1	ENSDARG00000032619	0.615	0.031	transcription regulator
CDH13	cadherin 13	ENSDARG00000014215	0.614	0.0326	other
GPHN	gephyrin	ENSDARG00000100851	0.614	0.0485	enzyme
KMT2E	lysine methyltransferase 2E (inactive)	ENSDARG00000007523	0.614	0.0128	enzyme
LIG1	DNA ligase 1	ENSDARG00000060041	0.614	0.00497	enzyme
SALL1	spalt like transcription factor 1	ENSDARG00000074319	0.614	0.0277	transcription regulator
DCLK2	doublecortin like kinase 2	ENSDARG00000034093	0.613	0.0168	kinase
HMG20A	high mobility group 20A	ENSDARG00000031198	0.613	0.00564	transcription regulator
VANGL1	VANGL planar cell polarity protein 1	ENSDARG00000004305	0.613	0.0161	other
BMP1	bone morphogenetic protein 1	ENSDARG00000028053	0.612	0.0326	peptidase
NKX2-1	NK2 homeobox 1	ENSDARG00000019835	0.612	0.011	transcription regulator
FAM107B	family with sequence similarity 107 member B	ENSDARG00000026865	0.611	0.00149	other
GABRR1	gamma-aminobutyric acid type A receptor subunit rho1	ENSDARG00000098081	0.611	0.0242	ion channel
MIB1	MIB E3 ubiquitin protein ligase 1	ENSDARG00000102184	0.611	0.00777	enzyme
KCTD3	potassium channel tetramerization domain containing 3	ENSDARG00000060854	0.61	0.0152	ion channel
SEMA6A	semaphorin 6A	ENSDARG00000102165	0.61	0.0456	transmembrane receptor
KCNN3	potassium calcium-activated channel subfamily N member 3	ENSDARG00000019753	0.609	0.00781	ion channel
REEP2	receptor accessory protein 2	ENSDARG00000031382	0.609	0.000694	other
ASIC4	acid sensing ion channel subunit family member 4	ENSDARG00000025162	0.608	0.0464	ion channel
DESI1	desumoylating isopeptidase 1	ENSDARG00000033140	0.608	0.00445	peptidase
DNAL4	dynein axonemal light chain 4	ENSDARG00000088841	0.608	0.0136	enzyme
KCTD17	potassium channel tetramerization domain containing 17	ENSDARG00000056050	0.608	3.34e-05	other
PRDM15	PR/SET domain 15	ENSDARG00000098867	0.608	0.0262	transcription regulator
PRKAR2B	protein kinase cAMP-dependent type II regulatory subunit beta	ENSDARG00000036446	0.608	0.0411	kinase
GRIA1	glutamate ionotropic receptor AMPA type subunit 1	ENSDARG00000021352	0.607	0.0136	ion channel
RAB6B	RAB6B, member RAS oncogene family	ENSDARG00000034522	0.607	0.00116	enzyme
Foxk2	forkhead box K2	ENSDARG00000030583	0.606	0.00973	transcription regulator
HNRNPD	heterogeneous nuclear ribonucleoprotein D	ENSDARG00000059246	0.606	0.000777	transcription regulator
CORO1C	coronin 1C	ENSDARG00000021193	0.605	5.68e-05	other
SAMD11	sterile alpha motif domain containing 11	ENSDARG00000077852	0.605	0.00908	other
SLC6A15	solute carrier family 6 member 15	ENSDARG00000062821	0.605	0.0187	transporter
BUB3	BUB3 mitotic checkpoint protein	ENSDARG00000075883	0.604	0.0318	other
SEMA3F	semaphorin 3F	ENSDARG00000011163	0.604	0.0076	other
ATP6V1B2	ATPase H+ transporting V1 subunit B2	ENSDARG00000043465	0.603	0.000861	transporter
DRD3	dopamine receptor D3	ENSDARG00000032131	0.603	0.00636	G-protein coupled receptor
GRIN2A	glutamate ionotropic receptor NMDA type subunit 2A	ENSDARG00000034493	0.603	0.0385	ion channel
MARK4	microtubule affinity regulating kinase 4	ENSDARG00000024966	0.603	0.00815	kinase
USP43	ubiquitin specific peptidase 43	ENSDARG00000088072	0.603	0.0131	peptidase
EPDR1	ependymin related 1	ENSDARG00000045420	0.602	0.000455	other
Nelfe	negative elongation factor complex member E	ENSDARG00000004343	0.602	0.000394	other
LNX1	ligand of numb-protein X 1	ENSDARG00000043323	0.601	0.022	enzyme
MAGI2	membrane associated guanylate kinase, WW and PDZ domain containing 2	ENSDARG00000021590	0.601	0.0132	enzyme
PTBP2	polypyrimidine tract binding protein 2	ENSDARG00000015901	0.601	0.0172	other
SLC16A9	solute carrier family 16 member 9	ENSDARG00000104687	0.601	0.00106	other
AK5	adenylate kinase 5	ENSDARG00000012555	0.6	0.0344	kinase
CNTNAP4	contactin associated protein family member 4	ENSDARG00000067824	0.6	0.0356	other
FER1L6	fer-1 like family member 6	ENSDARG00000019316	0.6	0.0477	other
LRRK2	leucine rich repeat kinase 2	ENSDARG00000006169	0.6	0.0192	kinase
MYT1L	myelin transcription factor 1 like	ENSDARG00000008209	0.6	0.0413	transcription regulator
ALDOC	aldolase, fructose-bisphosphate C	ENSDARG00000019702	0.599	0.031	enzyme
FGF12	fibroblast growth factor 12	ENSDARG00000027957	0.599	0.00425	other
ARID1B	AT-rich interaction domain 1B	ENSDARG00000092503	0.598	0.0298	transcription regulator
FAM234B	family with sequence similarity 234 member B	ENSDARG00000006758	0.598	0.024	other
ITGA10	integrin subunit alpha 10	ENSDARG00000002507	0.598	0.0282	other
CA8	carbonic anhydrase 8	ENSDARG00000039098	0.597	0.004	enzyme
DCTN1	dynactin subunit 1	ENSDARG00000056753	0.597	0.037	other
SAMD13	sterile alpha motif domain containing 13	ENSDARG00000062977	0.597	0.00282	other
SLC7A10	solute carrier family 7 member 10	ENSDARG00000051730	0.597	0.0315	transporter
Dmd	dystrophin	ENSDARG00000008487	0.596	0.0313	other
MEAF6	MYST/Esa1 associated factor 6	ENSDARG00000101216	0.596	0.00103	other
MT-ND4	NADH dehydrogenase subunit 4	ENSDARG00000063917	0.596	0.000975	enzyme
NELL2	neural EGFL like 2	ENSDARG00000062797	0.596	0.0244	other
SYNPR	synaptoporin	ENSDARG00000037587	0.596	0.0116	transporter
ARHGAP32	Rho GTPase activating protein 32	ENSDARG00000074184	0.595	0.0312	other
FGF13	fibroblast growth factor 13	ENSDARG00000035056	0.595	0.00282	growth factor
RGS11	regulator of G protein signaling 11	ENSDARG00000037646	0.595	0.03	enzyme
RC3H1	ring finger and CCCH-type domains 1	ENSDARG00000063182	0.594	0.00219	enzyme
KIF5C	kinesin family member 5C	ENSDARG00000076027	0.593	0.0151	enzyme
LANCL2	LanC like 2	ENSDARG00000045465	0.593	0.0111	other
NDRG3	NDRG family member 3	ENSDARG00000013087	0.593	0.00482	other
PDE7A	phosphodiesterase 7A	ENSDARG00000045305	0.593	0.00369	enzyme
CCDC85B	coiled-coil domain containing 85B	ENSDARG00000061543	0.592	0.00439	other
CLCN4	chloride voltage-gated channel 4	ENSDARG00000035808	0.592	0.00958	ion channel
EPHX4	epoxide hydrolase 4	ENSDARG00000099515	0.592	0.0245	enzyme
GNAI1	G protein subunit alpha i1	ENSDARG00000021647	0.592	0.000287	enzyme
PPM1H	protein phosphatase, Mg2+/Mn2+ dependent 1H	ENSDARG00000063684	0.592	0.00391	phosphatase
SS18	SS18 subunit of BAF chromatin remodeling complex	ENSDARG00000002970	0.592	0.0142	transcription regulator
TTBK1	tau tubulin kinase 1	ENSDARG00000056019	0.592	0.0328	kinase
KIF7	kinesin family member 7	ENSDARG00000033099	0.591	0.0241	other
CDH4	cadherin 4	ENSDARG00000015002	0.59	0.0425	other
CHD5	chromodomain helicase DNA binding protein 5	ENSDARG00000105083	0.59	0.0316	enzyme
CLIC4	chloride intracellular channel 4	ENSDARG00000022995	0.59	0.0126	ion channel
ARHGEF9	Cdc42 guanine nucleotide exchange factor 9	ENSDARG00000061746	0.589	0.0113	other
CRYBB1	crystallin beta B1	ENSDARG00000068507	0.589	0.0309	other
FAM155B	family with sequence similarity 155 member B	ENSDARG00000060152	0.589	0.0363	transmembrane receptor
FBXO2	F-box protein 2	ENSDARG00000099306	0.589	0.027	enzyme
KIF3C	kinesin family member 3C	ENSDARG00000079500	0.589	0.0136	other
MTX3	metaxin 3	ENSDARG00000090195	0.589	0.00791	other
Nptn	neuroplastin	ENSDARG00000103002	0.589	0.00439	other
SLC29A4	solute carrier family 29 member 4	ENSDARG00000059690	0.589	0.00439	transporter
YWHAH	tyrosine 3-monooxygenase/tryptophan 5-monooxygenase activation protein eta	ENSDARG00000005560	0.589	0.00462	transcription regulator
KCTD13	potassium channel tetramerization domain containing 13	ENSDARG00000044769	0.588	0.00637	ion channel
LRRC75A	leucine rich repeat containing 75A	ENSDARG00000076834	0.588	0.00591	other
TRIM3	tripartite motif containing 3	ENSDARG00000063711	0.588	0.00388	enzyme
ZRANB2	zinc finger RANBP2-type containing 2	ENSDARG00000044332	0.588	0.0187	other
HAUS3	HAUS augmin like complex subunit 3	ENSDARG00000061385	0.586	0.0206	other
LGI1	leucine rich glioma inactivated 1	ENSDARG00000020493	0.586	0.0154	other
NECAP1	NECAP endocytosis associated 1	ENSDARG00000020798	0.586	0.00249	other
VRK1	VRK serine/threonine kinase 1	ENSDARG00000091657	0.586	0.0446	kinase
BTG3	BTG anti-proliferation factor 3	ENSDARG00000069065	0.585	0.000917	other
EFHC1	EF-hand domain containing 1	ENSDARG00000009743	0.585	0.0328	other
PANK2	pantothenate kinase 2	ENSDARG00000003311	0.585	0.0229	kinase
ZIC3	Zic family member 3	ENSDARG00000071497	0.585	0.000693	transcription regulator
CSNK1E	casein kinase 1 epsilon	ENSDARG00000045150	0.584	0.0371	kinase
FEZF2	FEZ family zinc finger 2	ENSDARG00000070677	0.584	0.0239	transcription regulator
HOMER1	homer scaffold protein 1	ENSDARG00000101759	0.584	0.00689	other
NLGN4X	neuroligin 4 X-linked	ENSDARG00000079455	0.584	0.0462	enzyme
TRIM33	tripartite motif containing 33	ENSDARG00000016181	0.584	0.0353	transcription regulator
CRABP1	cellular retinoic acid binding protein 1	ENSDARG00000045926	0.583	0.00434	transporter
KMT2C	lysine methyltransferase 2C	ENSDARG00000075560	0.583	0.0287	transcription regulator
TAF8	TATA-box binding protein associated factor 8	ENSDARG00000026806	0.583	0.00868	transcription regulator
TJP1	tight junction protein 1	ENSDARG00000077506	0.583	0.0347	other
TUBGCP3	tubulin gamma complex associated protein 3	ENSDARG00000029133	0.583	0.0117	other
DTX4	deltex E3 ubiquitin ligase 4	ENSDARG00000076302	0.582	0.0158	enzyme
BCR	BCR activator of RhoGEF and GTPase	ENSDARG00000079286	0.581	0.0334	kinase
GNE	glucosamine (UDP-N-acetyl)-2-epimerase/N-acetylmannosamine kinase	ENSDARG00000099771	0.581	0.0215	kinase
ISL1	ISL LIM homeobox 1	ENSDARG00000004023	0.581	0.0105	transcription regulator
FDX1	ferredoxin 1	ENSDARG00000056410	-0.581	0.00299	transporter
CLCN7	chloride voltage-gated channel 7	ENSDARG00000019556	-0.582	0.00207	ion channel
PIGK	phosphatidylinositol glycan anchor biosynthesis class K	ENSDARG00000024479	-0.582	0.0409	peptidase
SELENBP1	selenium binding protein 1	ENSDARG00000024717	-0.582	0.0103	other
CDS1	CDP-diacylglycerol synthase 1	ENSDARG00000019549	-0.583	0.0341	enzyme
HAGH	hydroxyacylglutathione hydrolase	ENSDARG00000025338	-0.583	0.00352	enzyme
PDSS2	decaprenyl diphosphate synthase subunit 2	ENSDARG00000012563	-0.584	0.0211	enzyme
PLCE1	phospholipase C epsilon 1	ENSDARG00000087921	-0.584	0.0063	enzyme
SLC33A1	solute carrier family 33 member 1	ENSDARG00000020085	-0.584	0.0183	transporter
UTP3	UTP3 small subunit processome component	ENSDARG00000056720	-0.584	0.0144	other
COQ5	coenzyme Q5, methyltransferase	ENSDARG00000035618	-0.585	0.000611	enzyme
CORO2A	coronin 2A	ENSDARG00000005210	-0.585	0.00572	other
SIX4	SIX homeobox 4	ENSDARG00000031983	-0.585	0.0158	transcription regulator
DECR1	2,4-dienoyl-CoA reductase 1	ENSDARG00000003869	-0.586	0.0211	enzyme
ZNF687	zinc finger protein 687	ENSDARG00000102774	-0.586	0.00184	transcription regulator
ABHD10	abhydrolase domain containing 10, depalmitoylase	ENSDARG00000076435	-0.587	0.000739	enzyme
GXYLT2	glucoside xylosyltransferase 2	ENSDARG00000044191	-0.587	0.00552	enzyme
SMARCD2	SWI/SNF related, matrix associated, actin dependent regulator of chromatin, subfamily d, member 2	ENSDARG00000088877	-0.587	0.0421	transcription regulator
SDR16C5	short chain dehydrogenase/reductase family 16C member 5	ENSDARG00000017794	-0.588	0.017	enzyme
FTSJ3	FtsJ RNA 2'-O-methyltransferase 3	ENSDARG00000104938	-0.589	0.0361	enzyme
IARS1	isoleucyl-tRNA synthetase 1	ENSDARG00000007955	-0.589	0.00158	enzyme
TMEM248	transmembrane protein 248	ENSDARG00000018825	-0.589	0.015	other
NAGA	alpha-N-acetylgalactosaminidase	ENSDARG00000099313	-0.59	0.00483	enzyme
PHTF1	putative homeodomain transcription factor 1	ENSDARG00000057708	-0.59	0.00716	transcription regulator
DDR2	discoidin domain receptor tyrosine kinase 2	ENSDARG00000100693	-0.591	0.0249	kinase
FUCA2	alpha-L-fucosidase 2	ENSDARG00000044073	-0.591	0.000276	enzyme
IGF2	insulin like growth factor 2	ENSDARG00000018643	-0.591	0.0224	growth factor
ANGPTL4	angiopoietin like 4	ENSDARG00000035859	-0.592	0.0022	other
DNAJB2	DnaJ heat shock protein family (Hsp40) member B2	ENSDARG00000058644	-0.592	0.0173	other
HPS5	HPS5 biogenesis of lysosomal organelles complex 2 subunit 2	ENSDARG00000071062	-0.592	0.0212	other
WASF2	WASP family member 2	ENSDARG00000024209	-0.592	0.0034	other
AIFM2	apoptosis inducing factor mitochondria associated 2	ENSDARG00000077549	-0.594	0.00716	enzyme
ATAD3A	ATPase family AAA domain containing 3A	ENSDARG00000086848	-0.594	0.034	other
PUM3	pumilio RNA binding family member 3	ENSDARG00000087779	-0.594	0.00681	other
URB2	URB2 ribosome biogenesis homolog	ENSDARG00000003217	-0.594	0.0283	other
ASTE1	asteroid homolog 1	ENSDARG00000062530	-0.595	0.0372	other
ATP6V0E1	ATPase H+ transporting V0 subunit e1	ENSDARG00000101794	-0.596	0.0446	transporter
LETM1	leucine zipper and EF-hand containing transmembrane protein 1	ENSDARG00000056978	-0.596	0.00803	transporter
ABRACL	ABRA C-terminal like	ENSDARG00000042876	-0.597	0.0392	other
NEK7	NIMA related kinase 7	ENSDARG00000056966	-0.599	0.00419	kinase
MAP3K3	mitogen-activated protein kinase kinase kinase 3	ENSDARG00000060348	-0.6	0.00814	kinase
POLR3GL	RNA polymerase III subunit GL	ENSDARG00000012044	-0.6	0.0459	other
REPS2	RALBP1 associated Eps domain containing 2	ENSDARG00000076768	-0.6	0.042	other
WNT4	Wnt family member 4	ENSDARG00000071208	-0.6	0.0123	cytokine
ARHGEF19	Rho guanine nucleotide exchange factor 19	ENSDARG00000078853	-0.601	0.00371	other
FOXRED1	FAD dependent oxidoreductase domain containing 1	ENSDARG00000099705	-0.601	0.044	other
SMIM8	small integral membrane protein 8	ENSDARG00000071040	-0.601	0.00311	other
MPEG1	macrophage expressed 1	ENSDARG00000043093	-0.602	0.0495	other
ALDH3B1	aldehyde dehydrogenase 3 family member B1	ENSDARG00000013839	-0.603	0.0225	enzyme
SH3D19	SH3 domain containing 19	ENSDARG00000088202	-0.603	0.00482	other
YIF1B	Yip1 interacting factor homolog B, membrane trafficking protein	ENSDARG00000040505	-0.603	0.0434	other
NEIL1	nei like DNA glycosylase 1	ENSDARG00000018061	-0.604	0.0187	enzyme
TMC6	transmembrane channel like 6	ENSDARG00000004875	-0.605	0.00153	transporter
DECR2	2,4-dienoyl-CoA reductase 2	ENSDARG00000045257	-0.606	0.0367	enzyme
SNX33	sorting nexin 33	ENSDARG00000014954	-0.606	0.032	other
RAC2	Rac family small GTPase 2	ENSDARG00000038010	-0.607	0.0138	enzyme
HGD	homogentisate 1,2-dioxygenase	ENSDARG00000058005	-0.609	0.0137	enzyme
MATN2	matrilin 2	ENSDARG00000015947	-0.609	0.0221	other
NGRN	neugrin, neurite outgrowth associated	ENSDARG00000061314	-0.61	0.0114	other
CANT1	calcium activated nucleotidase 1	ENSDARG00000012192	-0.611	0.00465	enzyme
MVB12A	multivesicular body subunit 12A	ENSDARG00000099741	-0.611	0.0387	other
RFFL	ring finger and FYVE like domain containing E3 ubiquitin protein ligase	ENSDARG00000042833	-0.611	0.0322	enzyme
ADGRG6	adhesion G protein-coupled receptor G6	ENSDARG00000054137	-0.612	0.00898	G-protein coupled receptor
ITGB1	integrin subunit beta 1	ENSDARG00000071863	-0.612	0.0233	transmembrane receptor
UROD	uroporphyrinogen decarboxylase	ENSDARG00000006818	-0.612	0.0349	enzyme
INPPL1	inositol polyphosphate phosphatase like 1	ENSDARG00000104222	-0.613	9.64e-05	phosphatase
PRDX2	peroxiredoxin 2	ENSDARG00000025350	-0.613	0.00211	enzyme
TBC1D1	TBC1 domain family member 1	ENSDARG00000062081	-0.613	0.0227	other
HYI	hydroxypyruvate isomerase (putative)	ENSDARG00000030166	-0.614	0.00161	enzyme
PLAG1	PLAG1 zinc finger	ENSDARG00000051926	-0.614	0.0151	transcription regulator
LPP	LIM domain containing preferred translocation partner in lipoma	ENSDARG00000023578	-0.616	0.0452	other
MFSD3	major facilitator superfamily domain containing 3	ENSDARG00000093253	-0.616	0.0149	other
NABP2	nucleic acid binding protein 2	ENSDARG00000090976	-0.616	0.0156	other
ADK	adenosine kinase	ENSDARG00000039429	-0.617	0.0195	kinase
FKBP7	FKBP prolyl isomerase 7	ENSDARG00000010962	-0.617	0.0312	enzyme
MIGA2	mitoguardin 2	ENSDARG00000089357	-0.617	0.0296	other
UBE3B	ubiquitin protein ligase E3B	ENSDARG00000061960	-0.617	0.00947	enzyme
LENG9	leukocyte receptor cluster member 9	ENSDARG00000062374	-0.618	0.0346	other
RSF1	remodeling and spacing factor 1	ENSDARG00000093503	-0.618	0.0316	transcription regulator
ACAD11	acyl-CoA dehydrogenase family member 11	ENSDARG00000045411	-0.619	0.0287	enzyme
SLC45A4	solute carrier family 45 member 4	ENSDARG00000077326	-0.62	0.00324	transporter
SLC6A4	solute carrier family 6 member 4	ENSDARG00000061165	-0.62	0.00137	transporter
TGFBR2	transforming growth factor beta receptor 2	ENSDARG00000034541	-0.62	0.0055	kinase
TMEM41B	transmembrane protein 41B	ENSDARG00000080006	-0.62	0.0439	other
DDX24	DEAD-box helicase 24	ENSDARG00000104708	-0.621	0.00118	enzyme
FADD	Fas associated via death domain	ENSDARG00000103021	-0.621	0.0443	other
GCLM	glutamate-cysteine ligase modifier subunit	ENSDARG00000018953	-0.621	0.0061	enzyme
ZCCHC24	zinc finger CCHC-type containing 24	ENSDARG00000078026	-0.621	0.00942	other
CFI	complement factor I	ENSDARG00000099425	-0.622	0.00414	peptidase
DERA	deoxyribose-phosphate aldolase	ENSDARG00000005897	-0.622	0.022	enzyme
CPN1	carboxypeptidase N subunit 1	ENSDARG00000005185	-0.623	0.00929	peptidase
SFXN3	sideroflexin 3	ENSDARG00000057374	-0.623	0.00625	transporter
COMP	cartilage oligomeric matrix protein	ENSDARG00000098431	-0.624	0.0238	other
ARL11	ADP ribosylation factor like GTPase 11	ENSDARG00000036637	-0.626	0.0441	other
RENBP	renin binding protein	ENSDARG00000008931	-0.626	0.0365	enzyme
TWIST1	twist family bHLH transcription factor 1	ENSDARG00000076010	-0.627	0.00204	transcription regulator
ALAS2	5'-aminolevulinate synthase 2	ENSDARG00000038643	-0.628	0.0185	enzyme
GPI	glucose-6-phosphate isomerase	ENSDARG00000103826	-0.629	0.0286	enzyme
CACNA1S	calcium voltage-gated channel subunit alpha1 S	ENSDARG00000029457	-0.63	0.0158	ion channel
PSME4	proteasome activator subunit 4	ENSDARG00000087911	-0.63	0.0276	other
FOXA3	forkhead box A3	ENSDARG00000012788	-0.632	0.00885	transcription regulator
ARF4	ADP ribosylation factor 4	ENSDARG00000045989	-0.633	0.0371	enzyme
ASL	argininosuccinate lyase	ENSDARG00000033361	-0.634	0.00817	enzyme
HSD17B8	hydroxysteroid 17-beta dehydrogenase 8	ENSDARG00000001169	-0.634	0.0187	enzyme
GCDH	glutaryl-CoA dehydrogenase	ENSDARG00000037057	-0.635	0.000664	enzyme
LAMB1	laminin subunit beta 1	ENSDARG00000101209	-0.635	0.00856	other
LIFR	LIF receptor subunit alpha	ENSDARG00000098857	-0.635	0.00216	transmembrane receptor
NRAS	NRAS proto-oncogene, GTPase	ENSDARG00000038225	-0.636	0.0104	enzyme
PDLIM2	PDZ and LIM domain 2	ENSDARG00000069956	-0.636	0.00946	other
IL20RA	interleukin 20 receptor subunit alpha	ENSDARG00000032571	-0.637	0.0218	transmembrane receptor
SLC5A6	solute carrier family 5 member 6	ENSDARG00000042859	-0.637	0.0331	transporter
ADGRD1	adhesion G protein-coupled receptor D1	ENSDARG00000053344	-0.638	0.0322	G-protein coupled receptor
AMDHD1	amidohydrolase domain containing 1	ENSDARG00000007366	-0.638	0.0487	enzyme
GPR182	G protein-coupled receptor 182	ENSDARG00000036616	-0.638	0.0347	G-protein coupled receptor
NUCB2	nucleobindin 2	ENSDARG00000036291	-0.638	0.039	other
OVOL1	ovo like transcriptional repressor 1	ENSDARG00000076472	-0.639	0.03	transcription regulator
SCIN	scinderin	ENSDARG00000010728	-0.639	0.00725	other
AQP11	aquaporin 11	ENSDARG00000100555	-0.64	0.0378	transporter
BDH2	3-hydroxybutyrate dehydrogenase 2	ENSDARG00000052696	-0.64	0.0243	enzyme
DGAT1	diacylglycerol O-acyltransferase 1	ENSDARG00000103503	-0.64	0.00364	enzyme
FSTL3	follistatin like 3	ENSDARG00000025670	-0.64	0.0364	other
NOTCH2	notch receptor 2	ENSDARG00000043130	-0.64	0.00432	transcription regulator
S100A4	S100 calcium binding protein A4	ENSDARG00000009978	-0.64	0.0165	other
ELF3	E74 like ETS transcription factor 3	ENSDARG00000077982	-0.641	0.0462	transcription regulator
FN1	fibronectin 1	ENSDARG00000019815	-0.641	0.00344	enzyme
P4HA1	prolyl 4-hydroxylase subunit alpha 1	ENSDARG00000033537	-0.641	0.0121	enzyme
ATAD1	ATPase family AAA domain containing 1	ENSDARG00000056609	-0.642	0.0122	enzyme
MGAT1	alpha-1,3-mannosyl-glycoprotein 2-beta-N-acetylglucosaminyltransferase	ENSDARG00000012407	-0.642	0.00294	enzyme
SEMA3G	semaphorin 3G	ENSDARG00000007560	-0.642	0.0179	other
PDP1	pyruvate dehydrogenase phosphatase catalytic subunit 1	ENSDARG00000076308	-0.643	0.00263	phosphatase
RBP4	retinol binding protein 4	ENSDARG00000101199	-0.643	0.000725	other
DNASE2	deoxyribonuclease 2, lysosomal	ENSDARG00000073893	-0.644	0.0465	enzyme
VDR	vitamin D receptor	ENSDARG00000070721	-0.644	0.0132	transcription regulator
VSIR	V-set immunoregulatory receptor	ENSDARG00000068784	-0.644	0.00548	other
PPOX	protoporphyrinogen oxidase	ENSDARG00000102167	-0.645	0.0218	enzyme
DHRS7	dehydrogenase/reductase 7	ENSDARG00000003444	-0.646	0.00255	enzyme
P4HB	prolyl 4-hydroxylase subunit beta	ENSDARG00000105116	-0.647	0.0189	enzyme
ARL10	ADP ribosylation factor like GTPase 10	ENSDARG00000117130	-0.648	0.0121	other
ATG4C	autophagy related 4C cysteine peptidase	ENSDARG00000044373	-0.648	0.00452	peptidase
FAM219B	family with sequence similarity 219 member B	ENSDARG00000104637	-0.648	0.0043	other
APTX	aprataxin	ENSDARG00000027143	-0.649	0.00872	phosphatase
POFUT1	protein O-fucosyltransferase 1	ENSDARG00000008953	-0.649	0.0247	enzyme
SGCD	sarcoglycan delta	ENSDARG00000098573	-0.649	0.0411	other
PMPCA	peptidase, mitochondrial processing subunit alpha	ENSDARG00000102607	-0.65	0.00281	peptidase
ALG6	ALG6 alpha-1,3-glucosyltransferase	ENSDARG00000017617	-0.651	0.0168	enzyme
BICC1	BicC family RNA binding protein 1	ENSDARG00000061682	-0.651	0.0121	other
CALCOCO1	calcium binding and coiled-coil domain 1	ENSDARG00000016391	-0.651	0.0173	transcription regulator
GAPDH	glyceraldehyde-3-phosphate dehydrogenase	ENSDARG00000043457	-0.651	0.00223	enzyme
GPR161	G protein-coupled receptor 161	ENSDARG00000058903	-0.651	0.022	G-protein coupled receptor
KCNAB1	potassium voltage-gated channel subfamily A member regulatory beta subunit 1	ENSDARG00000008140	-0.651	0.0304	ion channel
USP21	ubiquitin specific peptidase 21	ENSDARG00000094280	-0.651	0.0401	peptidase
WDR76	WD repeat domain 76	ENSDARG00000053554	-0.651	0.0179	other
IRF9	interferon regulatory factor 9	ENSDARG00000016457	-0.652	0.0269	transcription regulator
KRT15	keratin 15	ENSDARG00000044975	-0.652	0.00689	other
MLXIP	MLX interacting protein	ENSDARG00000059474	-0.654	0.0192	transcription regulator
VAMP8	vesicle associated membrane protein 8	ENSDARG00000024116	-0.654	0.0322	transporter
ELF1	E74 like ETS transcription factor 1	ENSDARG00000020759	-0.657	0.0218	transcription regulator
ALOX12	arachidonate 12-lipoxygenase, 12S type	ENSDARG00000069463	-0.658	0.00456	enzyme
NBEAL1	neurobeachin like 1	ENSDARG00000099547	-0.658	0.000207	other
IFIT5	interferon induced protein with tetratricopeptide repeats 5	ENSDARG00000088069	-0.659	0.0214	other
KRT8	keratin 8	ENSDARG00000017624	-0.66	0.00468	other
SPRYD3	SPRY domain containing 3	ENSDARG00000101982	-0.661	0.0109	other
TYRP1	tyrosinase related protein 1	ENSDARG00000056151	-0.661	0.0195	enzyme
BMP2	bone morphogenetic protein 2	ENSDARG00000041430	-0.662	0.00739	growth factor
GSN	gelsolin	ENSDARG00000011459	-0.662	0.00416	other
TTC36	tetratricopeptide repeat domain 36	ENSDARG00000011693	-0.662	0.021	other
FHL3	four and a half LIM domains 3	ENSDARG00000034643	-0.664	0.00993	other
NEU1	neuraminidase 1	ENSDARG00000008832	-0.664	0.0047	enzyme
TMBIM1	transmembrane BAX inhibitor motif containing 1	ENSDARG00000058323	-0.664	0.0413	other
HIGD1A	HIG1 hypoxia inducible domain family member 1A	ENSDARG00000022303	-0.666	0.00929	other
CRIP1	cysteine rich protein 1	ENSDARG00000053858	-0.667	0.0108	other
FANCE	FA complementation group E	ENSDARG00000068870	-0.667	0.0446	other
FYB1	FYN binding protein 1	ENSDARG00000044694	-0.667	0.0465	other
MTERF2	mitochondrial transcription termination factor 2	ENSDARG00000086405	-0.667	0.00931	transcription regulator
DOK1	docking protein 1	ENSDARG00000099177	-0.668	0.0112	kinase
GRHL3	grainyhead like transcription factor 3	ENSDARG00000078552	-0.668	0.0218	transcription regulator
CAP2	cyclase associated actin cytoskeleton regulatory protein 2	ENSDARG00000104478	-0.669	0.00343	other
TNS1	tensin 1	ENSDARG00000020845	-0.669	0.000693	other
ACY1	aminoacylase 1	ENSDARG00000038475	-0.671	0.00377	peptidase
CTH	cystathionine gamma-lyase	ENSDARG00000074301	-0.671	0.000472	enzyme
HSPG2	heparan sulfate proteoglycan 2	ENSDARG00000076564	-0.671	0.0222	enzyme
ESRP2	epithelial splicing regulatory protein 2	ENSDARG00000018814	-0.672	0.00932	other
LATS2	large tumor suppressor kinase 2	ENSDARG00000078864	-0.672	0.0154	kinase
NT5DC3	5'-nucleotidase domain containing 3	ENSDARG00000062949	-0.673	0.0305	other
TANGO2	transport and golgi organization 2 homolog	ENSDARG00000056550	-0.674	0.00468	other
CLCNKB	chloride voltage-gated channel Kb	ENSDARG00000022560	-0.675	0.02	ion channel
CTSA	cathepsin A	ENSDARG00000098114	-0.675	0.0119	peptidase
MSRA	methionine sulfoxide reductase A	ENSDARG00000029587	-0.675	0.00309	enzyme
DCT	dopachrome tautomerase	ENSDARG00000006008	-0.676	0.0253	enzyme
DHRS12	dehydrogenase/reductase 12	ENSDARG00000011770	-0.676	0.00523	other
ACSS1	acyl-CoA synthetase short chain family member 1	ENSDARG00000044142	-0.677	0.0408	enzyme
LGALS8	galectin 8	ENSDARG00000037066	-0.677	0.00647	other
PMEL	premelanosome protein	ENSDARG00000091298	-0.678	0.0227	enzyme
C1QTNF9	C1q and TNF related 9	ENSDARG00000058318	-0.679	0.0362	other
MMP28	matrix metallopeptidase 28	ENSDARG00000059029	-0.679	0.0296	peptidase
ANTXR2	ANTXR cell adhesion molecule 2	ENSDARG00000104118	-0.68	0.0298	transmembrane receptor
MRPL16	mitochondrial ribosomal protein L16	ENSDARG00000075325	-0.68	0.000386	other
MSRB3	methionine sulfoxide reductase B3	ENSDARG00000045658	-0.68	0.0138	enzyme
ADGRA2	adhesion G protein-coupled receptor A2	ENSDARG00000076994	-0.681	0.032	G-protein coupled receptor
KIAA0930	KIAA0930	ENSDARG00000068830	-0.681	0.0265	other
RAB43	RAB43, member RAS oncogene family	ENSDARG00000059404	-0.681	0.0045	enzyme
SLC25A24	solute carrier family 25 member 24	ENSDARG00000008568	-0.681	0.00114	transporter
FAM118B	family with sequence similarity 118 member B	ENSDARG00000078983	-0.682	0.0398	other
GABPB2	GA binding protein transcription factor subunit beta 2	ENSDARG00000007943	-0.682	0.00357	transcription regulator
MYBPH	myosin binding protein H	ENSDARG00000058799	-0.682	0.00875	other
IBTK	inhibitor of Bruton tyrosine kinase	ENSDARG00000074424	-0.683	0.00644	other
IRF6	interferon regulatory factor 6	ENSDARG00000101986	-0.683	0.0202	transcription regulator
PYCR2	pyrroline-5-carboxylate reductase 2	ENSDARG00000102254	-0.683	0.0245	enzyme
GATM	glycine amidinotransferase	ENSDARG00000036239	-0.684	0.00872	enzyme
ABCB7	ATP binding cassette subfamily B member 7	ENSDARG00000062795	-0.685	0.00138	transporter
GCGR	glucagon receptor	ENSDARG00000104022	-0.685	0.00569	G-protein coupled receptor
ERC2	ELKS/RAB6-interacting/CAST family member 2	ENSDARG00000105178	-0.686	0.0221	other
GPCPD1	glycerophosphocholine phosphodiesterase 1	ENSDARG00000016011	-0.686	0.00355	enzyme
PRDX1	peroxiredoxin 1	ENSDARG00000058734	-0.686	0.000802	enzyme
PADI2	peptidyl arginine deiminase 2	ENSDARG00000044167	-0.687	0.00919	enzyme
DNAJC5B	DnaJ heat shock protein family (Hsp40) member C5 beta	ENSDARG00000058147	-0.688	0.0484	transporter
ADRB3	adrenoceptor beta 3	ENSDARG00000053646	-0.689	0.0179	G-protein coupled receptor
INKA1	inka box actin regulator 1	ENSDARG00000070360	-0.689	0.0152	other
TMEM184C	transmembrane protein 184C	ENSDARG00000078789	-0.689	0.000261	other
LCTL	lactase like	ENSDARG00000016337	-0.69	0.0271	enzyme
TSFM	Ts translation elongation factor, mitochondrial	ENSDARG00000060748	-0.69	0.00323	translation regulator
GOLIM4	golgi integral membrane protein 4	ENSDARG00000113393	-0.693	0.00469	other
POLR1A	RNA polymerase I subunit A	ENSDARG00000098375	-0.693	0.00393	enzyme
UGT8	UDP glycosyltransferase 8	ENSDARG00000037455	-0.693	0.0211	enzyme
CLDN6	claudin 6	ENSDARG00000043128	-0.694	0.0208	other
GBE1	1,4-alpha-glucan branching enzyme 1	ENSDARG00000099524	-0.695	0.0148	enzyme
TCIRG1	T cell immune regulator 1, ATPase H+ transporting V0 subunit a3	ENSDARG00000105142	-0.695	0.000436	enzyme
COL9A3	collagen type IX alpha 3 chain	ENSDARG00000037845	-0.696	0.0155	other
MAT2A	methionine adenosyltransferase 2A	ENSDARG00000037121	-0.696	0.0258	enzyme
PRRG4	proline rich and Gla domain 4	ENSDARG00000030753	-0.696	0.0191	other
LGR6	leucine rich repeat containing G protein-coupled receptor 6	ENSDARG00000098308	-0.698	0.0212	G-protein coupled receptor
OLFML2B	olfactomedin like 2B	ENSDARG00000021480	-0.698	0.00343	other
ACADVL	acyl-CoA dehydrogenase very long chain	ENSDARG00000016687	-0.699	0.000972	enzyme
CRYM	crystallin mu	ENSDARG00000062817	-0.699	0.0401	enzyme
IGFBP2	insulin like growth factor binding protein 2	ENSDARG00000052470	-0.699	0.00461	other
OLFML2A	olfactomedin like 2A	ENSDARG00000005648	-0.699	0.0333	other
Slc23a4	solute carrier family 23 member 4	ENSDARG00000052497	-0.699	0.0112	other
SLC2A12	solute carrier family 2 member 12	ENSDARG00000036865	-0.699	0.00199	transporter
ACY3	aminoacylase 3	ENSDARG00000005525	-0.7	0.00134	enzyme
NUDT8	nudix hydrolase 8	ENSDARG00000007722	-0.7	0.00517	other
SPON2	spondin 2	ENSDARG00000002732	-0.7	0.0037	other
ALDH9A1	aldehyde dehydrogenase 9 family member A1	ENSDARG00000069100	-0.701	0.0038	enzyme
SCARA3	scavenger receptor class A member 3	ENSDARG00000008060	-0.701	0.0402	transmembrane receptor
AGMO	alkylglycerol monooxygenase	ENSDARG00000025595	-0.702	0.0267	enzyme
OSTF1	osteoclast stimulating factor 1	ENSDARG00000091555	-0.702	0.012	transcription regulator
SNX7	sorting nexin 7	ENSDARG00000105185	-0.702	0.00957	transporter
SNX13	sorting nexin 13	ENSDARG00000013828	-0.702	0.00137	transporter
TPST2	tyrosylprotein sulfotransferase 2	ENSDARG00000099155	-0.702	0.029	enzyme
CCDC80	coiled-coil domain containing 80	ENSDARG00000000002	-0.704	0.00525	other
AGBL1	AGBL carboxypeptidase 1	ENSDARG00000104384	-0.705	0.0232	peptidase
PLD1	phospholipase D1	ENSDARG00000057125	-0.705	0.000245	enzyme
ECH1	enoyl-CoA hydratase 1	ENSDARG00000012915	-0.707	0.0101	enzyme
FAM89A	family with sequence similarity 89 member A	ENSDARG00000079979	-0.708	0.00644	other
PLLP	plasmolipin	ENSDARG00000062756	-0.708	0.0304	transporter
ABCD3	ATP binding cassette subfamily D member 3	ENSDARG00000104085	-0.709	0.00351	transporter
CARD11	caspase recruitment domain family member 11	ENSDARG00000052741	-0.709	0.0475	kinase
CPT1A	carnitine palmitoyltransferase 1A	ENSDARG00000062054	-0.709	0.00597	enzyme
FERMT2	FERM domain containing kindlin 2	ENSDARG00000020242	-0.709	0.0268	other
MMEL1	membrane metalloendopeptidase like 1	ENSDARG00000105389	-0.709	0.0406	peptidase
PTGES	prostaglandin E synthase	ENSDARG00000020136	-0.709	0.022	enzyme
SLC43A1	solute carrier family 43 member 1	ENSDARG00000037748	-0.709	0.00552	transporter
SELENOP	selenoprotein P	ENSDARG00000093549	-0.71	0.00409	other
ANKRD33	ankyrin repeat domain 33	ENSDARG00000055638	-0.711	0.0246	transcription regulator
OXNAD1	oxidoreductase NAD binding domain containing 1	ENSDARG00000062664	-0.713	0.00332	transporter
TAGLN	transgelin	ENSDARG00000045408	-0.713	2.76e-06	other
SCGN	secretagogin, EF-hand calcium binding protein	ENSDARG00000058732	-0.714	0.0206	other
SHMT2	serine hydroxymethyltransferase 2	ENSDARG00000104414	-0.714	0.00188	enzyme
THRA	thyroid hormone receptor alpha	ENSDARG00000000151	-0.714	0.00283	ligand-dependent nuclear receptor
TMED1	transmembrane p24 trafficking protein 1	ENSDARG00000031325	-0.715	0.0201	transporter
ADCK1	aarF domain containing kinase 1	ENSDARG00000062561	-0.716	0.00133	kinase
PLA2G15	phospholipase A2 group XV	ENSDARG00000103271	-0.717	0.003	enzyme
NIBAN2	niban apoptosis regulator 2	ENSDARG00000008026	-0.719	0.0125	transcription regulator
CD302	CD302 molecule	ENSDARG00000086100	-0.72	0.00722	transmembrane receptor
HNMT	histamine N-methyltransferase	ENSDARG00000012796	-0.72	0.0173	enzyme
SH3TC1	SH3 domain and tetratricopeptide repeats 1	ENSDARG00000077330	-0.72	0.019	other
RRAGD	Ras related GTP binding D	ENSDARG00000006279	-0.721	0.0304	enzyme
NOPCHAP1	NOP protein chaperone 1	ENSDARG00000077926	-0.722	0.0131	other
RAB32	RAB32, member RAS oncogene family	ENSDARG00000029036	-0.722	0.00586	enzyme
KLHL42	kelch like family member 42	ENSDARG00000006011	-0.723	0.00381	enzyme
SLC25A44	solute carrier family 25 member 44	ENSDARG00000045927	-0.723	0.0418	transporter
SLC52A3	solute carrier family 52 member 3	ENSDARG00000042737	-0.723	0.0446	transporter
ARL6IP5	ADP ribosylation factor like GTPase 6 interacting protein 5	ENSDARG00000077044	-0.725	0.00557	other
SYNM	synemin	ENSDARG00000062350	-0.725	0.00137	other
TMEM182	transmembrane protein 182	ENSDARG00000040374	-0.725	0.0465	other
ETFB	electron transfer flavoprotein subunit beta	ENSDARG00000009250	-0.726	0.000819	transporter
FGF10	fibroblast growth factor 10	ENSDARG00000030932	-0.726	0.0176	growth factor
MICU2	mitochondrial calcium uptake 2	ENSDARG00000009939	-0.728	0.00638	other
NTAN1	N-terminal asparagine amidase	ENSDARG00000105182	-0.728	0.0361	enzyme
PTGER1	prostaglandin E receptor 1	ENSDARG00000078605	-0.728	0.0162	G-protein coupled receptor
SIX2	SIX homeobox 2	ENSDARG00000058004	-0.728	0.00243	transcription regulator
BCAP29	B cell receptor associated protein 29	ENSDARG00000016231	-0.729	0.0126	transporter
GPR155	G protein-coupled receptor 155	ENSDARG00000090804	-0.73	0.00377	G-protein coupled receptor
EMILIN1	elastin microfibril interfacer 1	ENSDARG00000024537	-0.731	0.0222	other
GRHL2	grainyhead like transcription factor 2	ENSDARG00000061974	-0.732	0.00999	transcription regulator
NUAK2	NUAK family kinase 2	ENSDARG00000063661	-0.732	0.000512	kinase
HVCN1	hydrogen voltage gated channel 1	ENSDARG00000040338	-0.733	0.00424	ion channel
TRAF6	TNF receptor associated factor 6	ENSDARG00000028058	-0.733	0.0179	enzyme
CUBN	cubilin	ENSDARG00000087013	-0.734	0.0313	transmembrane receptor
EDAR	ectodysplasin A receptor	ENSDARG00000099088	-0.734	0.0479	transmembrane receptor
SLC11A2	solute carrier family 11 member 2	ENSDARG00000024295	-0.734	0.000204	transporter
VWA2	von Willebrand factor A domain containing 2	ENSDARG00000075441	-0.736	0.0242	other
ARMT1	acidic residue methyltransferase 1	ENSDARG00000055676	-0.737	0.00166	enzyme
TOR4A	torsin family 4 member A	ENSDARG00000010145	-0.737	0.00509	other
TP53RK	TP53 regulating kinase	ENSDARG00000112667	-0.737	0.00329	kinase
CYP1A1	cytochrome P450 family 1 subfamily A member 1	ENSDARG00000098315	-0.739	0.0466	enzyme
MAP3K21	mitogen-activated protein kinase kinase kinase 21	ENSDARG00000079473	-0.739	0.000372	kinase
PITX1	paired like homeodomain 1	ENSDARG00000116608	-0.74	0.0094	transcription regulator
RNF150	ring finger protein 150	ENSDARG00000024827	-0.74	0.0422	peptidase
TPM1	tropomyosin 1	ENSDARG00000104682	-0.74	0.00721	other
AOC3	amine oxidase copper containing 3	ENSDARG00000014646	-0.741	0.000356	enzyme
FYCO1	FYVE and coiled-coil domain autophagy adaptor 1	ENSDARG00000104500	-0.741	0.000524	other
HACL1	2-hydroxyacyl-CoA lyase 1	ENSDARG00000020529	-0.741	0.00914	enzyme
KDF1	keratinocyte differentiation factor 1	ENSDARG00000079834	-0.741	0.0139	other
TFEB	transcription factor EB	ENSDARG00000010794	-0.741	0.000725	transcription regulator
AMBP	alpha-1-microglobulin/bikunin precursor	ENSDARG00000004296	-0.742	0.00169	transporter
ECE1	endothelin converting enzyme 1	ENSDARG00000061737	-0.742	0.0102	peptidase
EPOR	erythropoietin receptor	ENSDARG00000090834	-0.743	0.0354	transmembrane receptor
ETHE1	ETHE1 persulfide dioxygenase	ENSDARG00000005713	-0.743	0.00317	enzyme
KLF15	Kruppel like factor 15	ENSDARG00000091127	-0.743	0.00419	transcription regulator
ASAH1	N-acylsphingosine amidohydrolase 1	ENSDARG00000034817	-0.744	0.000873	enzyme
COLEC12	collectin subfamily member 12	ENSDARG00000061140	-0.745	0.00843	transmembrane receptor
PTPN6	protein tyrosine phosphatase non-receptor type 6	ENSDARG00000089043	-0.745	0.0327	phosphatase
BLZF1	basic leucine zipper nuclear factor 1	ENSDARG00000011299	-0.746	0.00249	transcription regulator
MERTK	MER proto-oncogene, tyrosine kinase	ENSDARG00000074695	-0.746	0.00173	kinase
MMP14	matrix metallopeptidase 14	ENSDARG00000008388	-0.746	0.000817	peptidase
ITCH	itchy E3 ubiquitin protein ligase	ENSDARG00000099199	-0.747	0.00667	enzyme
RMDN1	regulator of microtubule dynamics 1	ENSDARG00000074507	-0.747	0.000777	other
MYL12BP2	MYL12B pseudogene 2	ENSDARG00000038123	-0.748	0.00444	other
MYRFL	myelin regulatory factor like	ENSDARG00000101645	-0.748	0.0188	other
SEMA3D	semaphorin 3D	ENSDARG00000017369	-0.748	0.00267	other
ANKS4B	ankyrin repeat and sterile alpha motif domain containing 4B	ENSDARG00000036846	-0.749	0.00909	transcription regulator
CNGA4	cyclic nucleotide gated channel subunit alpha 4	ENSDARG00000069383	-0.749	0.0136	ion channel
SERINC2	serine incorporator 2	ENSDARG00000056532	-0.749	0.00321	transporter
TMEM150A	transmembrane protein 150A	ENSDARG00000068227	-0.749	0.0112	other
PGD	phosphogluconate dehydrogenase	ENSDARG00000015343	-0.75	0.000257	enzyme
HIC1	HIC ZBTB transcriptional repressor 1	ENSDARG00000055493	-0.751	0.036	transcription regulator
ACER3	alkaline ceramidase 3	ENSDARG00000093366	-0.752	0.0205	enzyme
DCXR	dicarbonyl and L-xylulose reductase	ENSDARG00000079271	-0.752	0.0183	enzyme
RNF128	ring finger protein 128	ENSDARG00000016867	-0.752	0.00122	enzyme
NR2F6	nuclear receptor subfamily 2 group F member 6	ENSDARG00000003165	-0.753	7.48e-07	ligand-dependent nuclear receptor
SERPINF2	serpin family F member 2	ENSDARG00000076448	-0.753	0.0368	other
HEATR3	HEAT repeat containing 3	ENSDARG00000036076	-0.755	5.27e-05	other
NQO1	NAD(P)H quinone dehydrogenase 1	ENSDARG00000010250	-0.755	0.00211	enzyme
TMUB2	transmembrane and ubiquitin like domain containing 2	ENSDARG00000056467	-0.755	0.00101	other
OGFOD3	2-oxoglutarate and iron dependent oxygenase domain containing 3	ENSDARG00000078481	-0.756	0.0139	enzyme
COL6A3	collagen type VI alpha 3 chain	ENSDARG00000077139	-0.757	0.00236	other
CDCP1	CUB domain containing protein 1	ENSDARG00000058943	-0.758	0.0217	other
CYP7B1	cytochrome P450 family 7 subfamily B member 1	ENSDARG00000008858	-0.758	0.00739	enzyme
PTTG1IP	PTTG1 interacting protein	ENSDARG00000113801	-0.758	0.0296	other
SMPDL3A	sphingomyelin phosphodiesterase acid like 3A	ENSDARG00000053119	-0.758	0.0402	enzyme
COL23A1	collagen type XXIII alpha 1 chain	ENSDARG00000095339	-0.759	0.0286	other
GALNT4	polypeptide N-acetylgalactosaminyltransferase 4	ENSDARG00000012745	-0.76	0.0126	enzyme
SLC9A2	solute carrier family 9 member A2	ENSDARG00000058780	-0.761	0.027	transporter
MGST3	microsomal glutathione S-transferase 3	ENSDARG00000102744	-0.763	0.00138	enzyme
RIN2	Ras and Rab interactor 2	ENSDARG00000074589	-0.763	0.00014	other
ACSF2	acyl-CoA synthetase family member 2	ENSDARG00000061201	-0.764	0.00971	enzyme
JAK1	Janus kinase 1	ENSDARG00000020625	-0.764	0.000394	kinase
ABTB2	ankyrin repeat and BTB domain containing 2	ENSDARG00000062000	-0.765	0.00384	other
COL5A2	collagen type V alpha 2 chain	ENSDARG00000031678	-0.765	0.00757	other
HMBS	hydroxymethylbilane synthase	ENSDARG00000008840	-0.766	0.00736	enzyme
TMEM88	transmembrane protein 88	ENSDARG00000069388	-0.766	0.0125	other
TMPRSS2	transmembrane serine protease 2	ENSDARG00000098686	-0.766	0.00246	peptidase
PON2	paraoxonase 2	ENSDARG00000032496	-0.767	0.00789	enzyme
SCPEP1	serine carboxypeptidase 1	ENSDARG00000040072	-0.767	0.000948	peptidase
CNGA3	cyclic nucleotide gated channel subunit alpha 3	ENSDARG00000070726	-0.768	0.00245	ion channel
TCAIM	T cell activation inhibitor, mitochondrial	ENSDARG00000079881	-0.768	0.000107	other
ADAMTSL4	ADAMTS like 4	ENSDARG00000063407	-0.769	0.00964	other
ABCC1	ATP binding cassette subfamily C member 1	ENSDARG00000104719	-0.771	1.69e-05	transporter
BNIPL	BCL2 interacting protein like	ENSDARG00000060435	-0.771	0.0331	other
PTGER2	prostaglandin E receptor 2	ENSDARG00000011434	-0.771	0.0195	G-protein coupled receptor
GOT1	glutamic-oxaloacetic transaminase 1	ENSDARG00000039093	-0.772	0.000419	enzyme
NAGPA	N-acetylglucosamine-1-phosphodiester alpha-N-acetylglucosaminidase	ENSDARG00000075149	-0.772	0.00302	enzyme
TRIM45	tripartite motif containing 45	ENSDARG00000076781	-0.773	0.00725	other
BLVRB	biliverdin reductase B	ENSDARG00000096829	-0.774	0.00918	enzyme
CAPN8	calpain 8	ENSDARG00000055715	-0.774	0.0201	peptidase
ECSIT	ECSIT signaling integrator	ENSDARG00000062834	-0.774	0.000719	transcription regulator
THNSL2	threonine synthase like 2	ENSDARG00000032584	-0.774	0.0163	other
FST	follistatin	ENSDARG00000057992	-0.775	0.00361	other
SLC8B1	solute carrier family 8 member B1	ENSDARG00000105584	-0.776	0.00943	transporter
FMNL2	formin like 2	ENSDARG00000012586	-0.777	0.00302	other
HOOK2	hook microtubule tethering protein 2	ENSDARG00000039309	-0.777	0.00931	other
MDFI	MyoD family inhibitor	ENSDARG00000089564	-0.777	0.00401	other
PRSS57	serine protease 57	ENSDARG00000094840	-0.777	0.0186	peptidase
SLC17A5	solute carrier family 17 member 5	ENSDARG00000055190	-0.777	0.000273	transporter
DHRS1	dehydrogenase/reductase 1	ENSDARG00000054300	-0.778	0.00146	enzyme
SEC31B	SEC31 homolog B, COPII coat complex component	ENSDARG00000002916	-0.778	0.00351	other
USH1C	USH1 protein network component harmonin	ENSDARG00000051876	-0.778	0.00187	other
P2RX1	purinergic receptor P2X 1	ENSDARG00000016695	-0.779	0.0147	ion channel
SLC13A4	solute carrier family 13 member 4	ENSDARG00000059053	-0.779	0.00613	transporter
CFD	complement factor D	ENSDARG00000039579	-0.78	0.00392	peptidase
EML3	EMAP like 3	ENSDARG00000058038	-0.78	0.00679	other
OGN	osteoglycin	ENSDARG00000044132	-0.78	0.00719	growth factor
SYNGR2	synaptogyrin 2	ENSDARG00000052429	-0.78	0.0152	other
MEGF6	multiple EGF like domains 6	ENSDARG00000074808	-0.781	0.00638	other
GGT5	gamma-glutamyltransferase 5	ENSDARG00000052045	-0.782	0.00177	enzyme
RAB27A	RAB27A, member RAS oncogene family	ENSDARG00000103935	-0.783	0.0271	enzyme
HMOX2	heme oxygenase 2	ENSDARG00000114695	-0.784	0.000221	enzyme
TTR	transthyretin	ENSDARG00000037191	-0.784	0.0249	transporter
ACAA1	acetyl-CoA acyltransferase 1	ENSDARG00000004687	-0.785	0.00416	enzyme
ACACB	acetyl-CoA carboxylase beta	ENSDARG00000061994	-0.785	0.00191	enzyme
HSPA13	heat shock protein family A (Hsp70) member 13	ENSDARG00000040984	-0.785	0.00494	other
NAGLU	N-acetyl-alpha-glucosaminidase	ENSDARG00000030156	-0.785	0.0194	enzyme
FDXR	ferredoxin reductase	ENSDARG00000089369	-0.786	0.00756	enzyme
PPTC7	protein phosphatase targeting COQ7	ENSDARG00000052658	-0.786	0.00591	phosphatase
PXMP4	peroxisomal membrane protein 4	ENSDARG00000114885	-0.788	0.0371	other
QSOX1	quiescin sulfhydryl oxidase 1	ENSDARG00000039459	-0.788	0.00892	enzyme
NGFR	nerve growth factor receptor	ENSDARG00000089223	-0.789	0.00425	transmembrane receptor
GFUS	GDP-L-fucose synthase	ENSDARG00000039669	-0.79	0.00398	enzyme
SLC25A40	solute carrier family 25 member 40	ENSDARG00000015856	-0.79	9.2e-05	other
ACO1	aconitase 1	ENSDARG00000026376	-0.792	0.00197	enzyme
ETNK2	ethanolamine kinase 2	ENSDARG00000070213	-0.792	0.00614	kinase
SBNO2	strawberry notch homolog 2	ENSDARG00000098801	-0.792	0.00555	transcription regulator
RBM24	RNA binding motif protein 24	ENSDARG00000102995	-0.793	0.0003	other
GDF6	growth differentiation factor 6	ENSDARG00000053479	-0.794	0.00684	growth factor
OSGIN1	oxidative stress induced growth inhibitor 1	ENSDARG00000052279	-0.794	0.000704	growth factor
CPEB3	cytoplasmic polyadenylation element binding protein 3	ENSDARG00000060103	-0.795	0.0046	translation regulator
LPAR2	lysophosphatidic acid receptor 2	ENSDARG00000042561	-0.795	0.00339	G-protein coupled receptor
MAN2B2	mannosidase alpha class 2B member 2	ENSDARG00000079463	-0.795	0.000517	enzyme
CA13	carbonic anhydrase 13	ENSDARG00000014488	-0.796	0.0057	enzyme
SEC24D	SEC24 homolog D, COPII coat complex component	ENSDARG00000045946	-0.797	0.00429	transporter
SULT1C2	sulfotransferase family 1C member 2	ENSDARG00000006811	-0.798	0.031	enzyme
TF	transferrin	ENSDARG00000016771	-0.798	0.00728	transporter
TMX4	thioredoxin related transmembrane protein 4	ENSDARG00000101512	-0.798	0.00582	enzyme
ERAP1	endoplasmic reticulum aminopeptidase 1	ENSDARG00000013024	-0.799	0.00473	peptidase
LPCAT3	lysophosphatidylcholine acyltransferase 3	ENSDARG00000075178	-0.799	0.00663	enzyme
KLHL38	kelch like family member 38	ENSDARG00000031383	-0.8	0.0445	other
CTSK	cathepsin K	ENSDARG00000040251	-0.801	0.00182	peptidase
LRRC8C	leucine rich repeat containing 8 VRAC subunit C	ENSDARG00000099911	-0.801	0.00204	ion channel
PMM2	phosphomannomutase 2	ENSDARG00000037654	-0.801	0.0164	enzyme
UBTD1	ubiquitin domain containing 1	ENSDARG00000079623	-0.801	0.0394	other
DEPDC7	DEP domain containing 7	ENSDARG00000055043	-0.803	0.00217	other
TFAP2C	transcription factor AP-2 gamma	ENSDARG00000040606	-0.803	0.0044	transcription regulator
EPCAM	epithelial cell adhesion molecule	ENSDARG00000040534	-0.805	0.00511	other
TMEM187	transmembrane protein 187	ENSDARG00000051989	-0.805	0.00831	other
GUCY2C	guanylate cyclase 2C	ENSDARG00000056045	-0.807	0.00238	kinase
TMEM168	transmembrane protein 168	ENSDARG00000062168	-0.809	0.0213	other
LRRC14B	leucine rich repeat containing 14B	ENSDARG00000060788	-0.81	0.0212	other
ACOT11	acyl-CoA thioesterase 11	ENSDARG00000058229	-0.811	0.00578	enzyme
Hmga2	high mobility group AT-hook 2	ENSDARG00000069912	-0.811	0.00309	enzyme
ILVBL	ilvB acetolactate synthase like	ENSDARG00000017126	-0.811	0.00798	enzyme
PITPNB	phosphatidylinositol transfer protein beta	ENSDARG00000036005	-0.811	0.00667	transporter
CILP2	cartilage intermediate layer protein 2	ENSDARG00000013687	-0.814	0.0122	other
LRRC32	leucine rich repeat containing 32	ENSDARG00000040621	-0.814	0.0318	other
NENF	neudesin neurotrophic factor	ENSDARG00000040192	-0.814	0.00456	growth factor
PPARD	peroxisome proliferator activated receptor delta	ENSDARG00000044525	-0.814	0.0233	ligand-dependent nuclear receptor
ITGB2	integrin subunit beta 2	ENSDARG00000016939	-0.816	0.0244	transmembrane receptor
RGS5	regulator of G protein signaling 5	ENSDARG00000002644	-0.816	0.00236	enzyme
ADCY9	adenylate cyclase 9	ENSDARG00000100869	-0.817	0.00425	enzyme
DHTKD1	dehydrogenase E1 and transketolase domain containing 1	ENSDARG00000016415	-0.817	3.43e-05	enzyme
EXOC3L4	exocyst complex component 3 like 4	ENSDARG00000058180	-0.817	0.0463	other
MUC5AC	mucin 5AC, oligomeric mucus/gel-forming	ENSDARG00000070331	-0.817	0.0229	peptidase
SOCS2	suppressor of cytokine signaling 2	ENSDARG00000045557	-0.817	0.000574	other
IFI35	interferon induced protein 35	ENSDARG00000075643	-0.818	0.0118	other
PRKG2	protein kinase cGMP-dependent 2	ENSDARG00000054741	-0.818	0.00588	kinase
CSRP1	cysteine and glycine rich protein 1	ENSDARG00000006603	-0.819	0.00149	other
KANK1	KN motif and ankyrin repeat domains 1	ENSDARG00000060102	-0.819	0.000228	transcription regulator
MSRB1	methionine sulfoxide reductase B1	ENSDARG00000025436	-0.821	0.00233	enzyme
SRD5A1	steroid 5 alpha-reductase 1	ENSDARG00000020509	-0.822	0.0444	enzyme
EPX	eosinophil peroxidase	ENSDARG00000019521	-0.824	0.0286	enzyme
Gstt3	glutathione S-transferase, theta 3	ENSDARG00000042428	-0.827	0.0038	enzyme
SHE	Src homology 2 domain containing E	ENSDARG00000087956	-0.827	0.00343	other
TMEM184A	transmembrane protein 184A	ENSDARG00000104538	-0.827	0.00638	other
PEX11A	peroxisomal biogenesis factor 11 alpha	ENSDARG00000060707	-0.828	0.0179	other
LRRC8A	leucine rich repeat containing 8 VRAC subunit A	ENSDARG00000032188	-0.829	0.00251	ion channel
SLC17A9	solute carrier family 17 member 9	ENSDARG00000011049	-0.829	0.0122	transporter
ODF3L1	outer dense fiber of sperm tails 3 like 1	ENSDARG00000014209	-0.83	0.0117	other
SH3YL1	SH3 and SYLF domain containing 1	ENSDARG00000074393	-0.83	0.00984	other
B3GNT7	UDP-GlcNAc:betaGal beta-1,3-N-acetylglucosaminyltransferase 7	ENSDARG00000038489	-0.832	0.0255	enzyme
LMOD3	leiomodin 3	ENSDARG00000062662	-0.833	0.0233	other
CHDH	choline dehydrogenase	ENSDARG00000100304	-0.835	0.0129	enzyme
ERN1	endoplasmic reticulum to nucleus signaling 1	ENSDARG00000058475	-0.835	0.00318	kinase
MFSD6L	major facilitator superfamily domain containing 6 like	ENSDARG00000014761	-0.835	0.0376	other
RAPGEF3	Rap guanine nucleotide exchange factor 3	ENSDARG00000079291	-0.835	0.0134	other
FITM2	fat storage inducing transmembrane protein 2	ENSDARG00000034568	-0.836	0.00129	enzyme
HSPA1L	heat shock protein family A (Hsp70) member 1 like	ENSDARG00000029688	-0.838	0.00618	other
JAG1	jagged canonical Notch ligand 1	ENSDARG00000013168	-0.839	0.000608	growth factor
SLC6A6	solute carrier family 6 member 6	ENSDARG00000098438	-0.839	0.000113	transporter
GLB1L2	galactosidase beta 1 like 2	ENSDARG00000034941	-0.84	0.00159	other
GLUD1	glutamate dehydrogenase 1	ENSDARG00000101074	-0.841	0.000389	enzyme
CTSV	cathepsin V	ENSDARG00000007836	-0.842	0.000172	peptidase
DNASE1L3	deoxyribonuclease 1 like 3	ENSDARG00000005464	-0.842	0.00423	enzyme
KLHL24	kelch like family member 24	ENSDARG00000021739	-0.842	7.8e-05	other
MIEN1	migration and invasion enhancer 1	ENSDARG00000089936	-0.844	0.00373	other
ANXA5	annexin A5	ENSDARG00000016470	-0.845	0.0131	transporter
CREB3L2	cAMP responsive element binding protein 3 like 2	ENSDARG00000063563	-0.845	0.0273	transcription regulator
METAP2	methionyl aminopeptidase 2	ENSDARG00000069261	-0.845	0.000924	peptidase
GSTK1	glutathione S-transferase kappa 1	ENSDARG00000056510	-0.846	5.68e-05	enzyme
ITGA1	integrin subunit alpha 1	ENSDARG00000074316	-0.846	0.00211	other
PRKCQ	protein kinase C theta	ENSDARG00000034173	-0.846	0.00724	kinase
FAM20C	FAM20C golgi associated secretory pathway kinase	ENSDARG00000074317	-0.847	0.0156	enzyme
MVP	major vault protein	ENSDARG00000021242	-0.847	0.00183	other
USP46	ubiquitin specific peptidase 46	ENSDARG00000045343	-0.847	0.00578	peptidase
KLF5	Kruppel like factor 5	ENSDARG00000015506	-0.848	0.00118	transcription regulator
LPAR1	lysophosphatidic acid receptor 1	ENSDARG00000099840	-0.848	0.0163	G-protein coupled receptor
TSPAN15	tetraspanin 15	ENSDARG00000039455	-0.848	0.0163	other
LOX	lysyl oxidase	ENSDARG00000003259	-0.849	0.0119	enzyme
Myh9	myosin, heavy chain 9	ENSDARG00000001014	-0.849	0.00149	enzyme
AHCY	adenosylhomocysteinase	ENSDARG00000005191	-0.85	1.69e-05	enzyme
CALCOCO2	calcium binding and coiled-coil domain 2	ENSDARG00000052515	-0.85	0.0121	other
CCND2	cyclin D2	ENSDARG00000051748	-0.85	0.00711	other
MFRP	membrane frizzled-related protein	ENSDARG00000087814	-0.85	0.0499	transmembrane receptor
ACTG2	actin gamma 2, smooth muscle	ENSDARG00000045180	-0.851	0.000363	other
GSTO1	glutathione S-transferase omega 1	ENSDARG00000033285	-0.855	0.0099	enzyme
ARID3A	AT-rich interaction domain 3A	ENSDARG00000070843	-0.856	0.00227	transcription regulator
SLC2A8	solute carrier family 2 member 8	ENSDARG00000104278	-0.856	0.0227	transporter
KCNJ15	potassium inwardly rectifying channel subfamily J member 15	ENSDARG00000058988	-0.858	0.0139	ion channel
Fbxw17	F-box and WD-40 domain protein 17	ENSDARG00000058871	-0.861	0.0371	other
FKBP11	FKBP prolyl isomerase 11	ENSDARG00000037000	-0.861	0.00161	enzyme
OCLN	occludin	ENSDARG00000005108	-0.861	6.27e-05	other
TRABD	TraB domain containing	ENSDARG00000010445	-0.861	0.000353	other
HAPLN3	hyaluronan and proteoglycan link protein 3	ENSDARG00000045802	-0.862	0.000905	other
MAP3K20	mitogen-activated protein kinase kinase kinase 20	ENSDARG00000006978	-0.863	0.0134	kinase
GRK7	G protein-coupled receptor kinase 7	ENSDARG00000020602	-0.864	0.00169	kinase
PKN2	protein kinase N2	ENSDARG00000101983	-0.864	0.00296	kinase
LRRC17	leucine rich repeat containing 17	ENSDARG00000037960	-0.865	0.000683	other
WNT5B	Wnt family member 5B	ENSDARG00000102464	-0.865	0.00392	other
PDLIM5	PDZ and LIM domain 5	ENSDARG00000027600	-0.866	0.00141	other
SLC41A1	solute carrier family 41 member 1	ENSDARG00000070214	-0.867	0.00634	transporter
SNAP23	synaptosome associated protein 23	ENSDARG00000012874	-0.867	3.42e-07	transporter
YIPF1	Yip1 domain family member 1	ENSDARG00000014474	-0.867	0.000333	other
CC2D1B	coiled-coil and C2 domain containing 1B	ENSDARG00000099445	-0.87	4.42e-05	transcription regulator
CPM	carboxypeptidase M	ENSDARG00000011769	-0.873	0.000397	peptidase
COA5	cytochrome c oxidase assembly factor 5	ENSDARG00000094833	-0.874	0.00111	other
Nmnat3	nicotinamide nucleotide adenylyltransferase 3	ENSDARG00000077034	-0.874	0.0265	enzyme
CIDEA	cell death inducing DFFA like effector a	ENSDARG00000098245	-0.875	0.0358	other
MAP3K8	mitogen-activated protein kinase kinase kinase 8	ENSDARG00000061710	-0.876	0.0484	kinase
PCDH12	protocadherin 12	ENSDARG00000076594	-0.876	0.0124	other
CISH	cytokine inducible SH2 containing protein	ENSDARG00000060316	-0.879	1.99e-06	other
GPX3	glutathione peroxidase 3	ENSDARG00000043342	-0.879	0.00812	enzyme
RHBG	Rh family B glycoprotein	ENSDARG00000009018	-0.879	0.0109	transporter
IL13RA2	interleukin 13 receptor subunit alpha 2	ENSDARG00000039436	-0.88	0.0067	transmembrane receptor
SLC10A2	solute carrier family 10 member 2	ENSDARG00000014916	-0.88	0.00804	transporter
SEMA7A	semaphorin 7A (John Milton Hagen blood group)	ENSDARG00000078707	-0.881	0.000289	transmembrane receptor
PRKAA2	protein kinase AMP-activated catalytic subunit alpha 2	ENSDARG00000060641	-0.883	0.00783	kinase
TMEM177	transmembrane protein 177	ENSDARG00000069301	-0.883	0.00054	other
EMP2	epithelial membrane protein 2	ENSDARG00000044588	-0.884	0.00164	other
FNDC7	fibronectin type III domain containing 7	ENSDARG00000077096	-0.885	0.00842	other
CFLAR	CASP8 and FADD like apoptosis regulator	ENSDARG00000055966	-0.886	0.00305	other
UNC93B1	unc-93 homolog B1, TLR signaling regulator	ENSDARG00000069114	-0.889	0.0394	other
GPR1	G protein-coupled receptor 1	ENSDARG00000101366	-0.89	0.00827	G-protein coupled receptor
SLC6A18	solute carrier family 6 member 18	ENSDARG00000068387	-0.89	0.00705	transporter
CYB5A	cytochrome b5 type A	ENSDARG00000098589	-0.891	0.00585	enzyme
FGF19	fibroblast growth factor 19	ENSDARG00000098663	-0.891	0.0287	growth factor
SLC30A10	solute carrier family 30 member 10	ENSDARG00000103983	-0.891	0.00291	transporter
CAB39	calcium binding protein 39	ENSDARG00000043451	-0.892	0.0151	enzyme
HYKK	hydroxylysine kinase	ENSDARG00000074341	-0.893	0.00772	kinase
CLDN9	claudin 9	ENSDARG00000015955	-0.895	0.0107	other
LRRC58	leucine rich repeat containing 58	ENSDARG00000076773	-0.896	0.0411	other
TBX18	T-box transcription factor 18	ENSDARG00000036930	-0.896	0.0141	transcription regulator
TSPO	translocator protein	ENSDARG00000026655	-0.896	2.04e-05	transmembrane receptor
AMACR	alpha-methylacyl-CoA racemase	ENSDARG00000057435	-0.897	0.0054	enzyme
GOT2	glutamic-oxaloacetic transaminase 2	ENSDARG00000041068	-0.897	0.000124	enzyme
DEGS2	delta 4-desaturase, sphingolipid 2	ENSDARG00000042544	-0.898	0.00765	enzyme
SERPINB1	serpin family B member 1	ENSDARG00000055416	-0.899	0.000374	other
DMGDH	dimethylglycine dehydrogenase	ENSDARG00000025703	-0.9	0.00188	enzyme
RDH16	retinol dehydrogenase 16	ENSDARG00000019260	-0.9	0.000762	enzyme
TGFBR3	transforming growth factor beta receptor 3	ENSDARG00000099979	-0.9	0.00148	kinase
DUSP16	dual specificity phosphatase 16	ENSDARG00000102474	-0.903	0.000205	phosphatase
TBC1D10C	TBC1 domain family member 10C	ENSDARG00000037408	-0.905	0.041	other
MTX1	metaxin 1	ENSDARG00000036109	-0.906	0.00458	transporter
TSEN54	tRNA splicing endonuclease subunit 54	ENSDARG00000036844	-0.906	0.000975	enzyme
MAMDC2	MAM domain containing 2	ENSDARG00000098345	-0.907	0.00148	other
P3H2	prolyl 3-hydroxylase 2	ENSDARG00000103026	-0.907	0.00302	enzyme
SOSTDC1	sclerostin domain containing 1	ENSDARG00000068892	-0.907	0.00518	growth factor
PLA2G4A	phospholipase A2 group IVA	ENSDARG00000024546	-0.909	0.00469	enzyme
SHTN1	shootin 1	ENSDARG00000039697	-0.909	0.00337	other
SKAP2	src kinase associated phosphoprotein 2	ENSDARG00000000906	-0.909	0.00981	other
TMEM30B	transmembrane protein 30B	ENSDARG00000054122	-0.909	0.00452	transporter
ITGA9	integrin subunit alpha 9	ENSDARG00000032435	-0.91	0.0164	other
LAMC3	laminin subunit gamma 3	ENSDARG00000093572	-0.91	0.00436	other
GRN	granulin precursor	ENSDARG00000004954	-0.911	0.00924	growth factor
HS1BP3	HCLS1 binding protein 3	ENSDARG00000034222	-0.911	0.0234	other
PKD2	polycystin 2, transient receptor potential cation channel	ENSDARG00000014098	-0.913	0.00684	ion channel
PTX3	pentraxin 3	ENSDARG00000068275	-0.913	0.00551	other
SPNS3	sphingolipid transporter 3 (putative)	ENSDARG00000035459	-0.913	0.0311	other
PTPN21	protein tyrosine phosphatase non-receptor type 21	ENSDARG00000062248	-0.914	0.00256	phosphatase
TMEM82	transmembrane protein 82	ENSDARG00000097606	-0.914	0.0105	other
GLOD5	glyoxalase domain containing 5	ENSDARG00000071871	-0.915	0.00621	other
BNIP2	BCL2 interacting protein 2	ENSDARG00000013397	-0.916	0.0019	other
ITPKB	inositol-trisphosphate 3-kinase B	ENSDARG00000010059	-0.916	0.00327	kinase
KRTCAP3	keratinocyte associated protein 3	ENSDARG00000090072	-0.916	0.0168	other
MYO9B	myosin IXB	ENSDARG00000077410	-0.916	0.00022	enzyme
PYROXD2	pyridine nucleotide-disulphide oxidoreductase domain 2	ENSDARG00000014101	-0.916	0.00478	other
H6PD	hexose-6-phosphate dehydrogenase/glucose 1-dehydrogenase	ENSDARG00000060153	-0.917	0.00185	enzyme
ACOT1	acyl-CoA thioesterase 1	ENSDARG00000042510	-0.918	0.00944	enzyme
THBS2	thrombospondin 2	ENSDARG00000073810	-0.918	0.00947	other
ARHGEF16	Rho guanine nucleotide exchange factor 16	ENSDARG00000077114	-0.919	0.000454	other
PKD1	polycystin 1, transient receptor potential channel interacting	ENSDARG00000030417	-0.919	0.000871	ion channel
SCARA5	scavenger receptor class A member 5	ENSDARG00000010425	-0.919	0.00248	transmembrane receptor
SMPDL3B	sphingomyelin phosphodiesterase acid like 3B	ENSDARG00000010130	-0.919	0.0259	enzyme
FERMT1	FERM domain containing kindlin 1	ENSDARG00000052652	-0.92	0.00575	other
SLC46A1	solute carrier family 46 member 1	ENSDARG00000026149	-0.922	0.00383	transporter
HK2	hexokinase 2	ENSDARG00000101482	-0.923	0.00364	kinase
TPRG1	tumor protein p63 regulated 1	ENSDARG00000056026	-0.925	0.00152	other
DHX30	DExH-box helicase 30	ENSDARG00000077839	-0.926	0.000652	enzyme
Ism2	--	ENSDARG00000089691	-0.926	0.0238	other
MMRN2	multimerin 2	ENSDARG00000073711	-0.926	0.0164	other
SVOPL	SVOP like	ENSDARG00000057983	-0.926	0.00175	other
TIE1	tyrosine kinase with immunoglobulin like and EGF like domains 1	ENSDARG00000004105	-0.926	0.00147	kinase
TMEM204	transmembrane protein 204	ENSDARG00000045273	-0.926	0.00524	other
Plscr2	phospholipid scramblase 2	ENSDARG00000058638	-0.927	0.00901	enzyme
TWSG1	twisted gastrulation BMP signaling modulator 1	ENSDARG00000104244	-0.927	0.00677	other
ITGB3	integrin subunit beta 3	ENSDARG00000045070	-0.928	0.0131	transmembrane receptor
LSR	lipolysis stimulated lipoprotein receptor	ENSDARG00000099291	-0.928	0.000518	transcription regulator
DDB2	damage specific DNA binding protein 2	ENSDARG00000041140	-0.93	0.00104	other
HACD4	3-hydroxyacyl-CoA dehydratase 4	ENSDARG00000102221	-0.93	0.0145	enzyme
VGLL4	vestigial like family member 4	ENSDARG00000103730	-0.931	0.0074	other
TAT	tyrosine aminotransferase	ENSDARG00000069630	-0.932	0.00201	enzyme
OSTM1	osteoclastogenesis associated transmembrane protein 1	ENSDARG00000069808	-0.933	0.0022	other
RUNX3	RUNX family transcription factor 3	ENSDARG00000052826	-0.933	0.013	transcription regulator
ENOSF1	enolase superfamily member 1	ENSDARG00000038359	-0.934	0.00158	enzyme
EXOSC1	exosome component 1	ENSDARG00000059841	-0.934	0.00309	enzyme
TTC39A	tetratricopeptide repeat domain 39A	ENSDARG00000074126	-0.935	0.0023	other
CTSZ	cathepsin Z	ENSDARG00000043081	-0.936	1.7e-05	peptidase
CLDN3	claudin 3	ENSDARG00000069503	-0.937	0.00152	transmembrane receptor
ITGAE	integrin subunit alpha E	ENSDARG00000057787	-0.937	0.0389	other
RCBTB2	RCC1 and BTB domain containing protein 2	ENSDARG00000090687	-0.937	0.000896	other
ACBD3	acyl-CoA binding domain containing 3	ENSDARG00000024602	-0.938	0.00618	other
EPS8L2	EPS8 like 2	ENSDARG00000058108	-0.938	0.00338	other
RAPSN	receptor associated protein of the synapse	ENSDARG00000041133	-0.939	0.00622	other
TNFAIP6	TNF alpha induced protein 6	ENSDARG00000093440	-0.94	0.00594	other
IGFALS	insulin like growth factor binding protein acid labile subunit	ENSDARG00000037836	-0.943	0.0339	other
PARD6B	par-6 family cell polarity regulator beta	ENSDARG00000003865	-0.943	0.00481	other
PTPRQ	protein tyrosine phosphatase receptor type Q	ENSDARG00000008849	-0.943	0.0231	other
TSKU	tsukushi, small leucine rich proteoglycan	ENSDARG00000040815	-0.944	0.00269	other
EHD1	EH domain containing 1	ENSDARG00000098853	-0.945	0.000165	other
PFKFB1	6-phosphofructo-2-kinase/fructose-2,6-biphosphatase 1	ENSDARG00000074457	-0.945	0.0238	kinase
AMPD3	adenosine monophosphate deaminase 3	ENSDARG00000032469	-0.946	0.000688	enzyme
ANO9	anoctamin 9	ENSDARG00000079324	-0.946	0.00102	ion channel
C8B	complement C8 beta chain	ENSDARG00000039517	-0.947	0.00449	other
SLC9A3R1	SLC9A3 regulator 1	ENSDARG00000102503	-0.947	0.0224	transporter
ACOX3	acyl-CoA oxidase 3, pristanoyl	ENSDARG00000038865	-0.949	0.00122	enzyme
MACROH2A1	macroH2A.1 histone	ENSDARG00000099329	-0.949	0.00133	other
PLD3	phospholipase D family member 3	ENSDARG00000068199	-0.949	0.00022	enzyme
FSCN2	fascin actin-bundling protein 2, retinal	ENSDARG00000059574	-0.95	0.0217	other
HAO2	hydroxyacid oxidase 2	ENSDARG00000027992	-0.951	0.00708	enzyme
DPYS	dihydropyrimidinase	ENSDARG00000079543	-0.953	0.00447	enzyme
MTHFD1	methylenetetrahydrofolate dehydrogenase, cyclohydrolase and formyltetrahydrofolate synthetase 1	ENSDARG00000040492	-0.953	5.49e-05	enzyme
SSTR2	somatostatin receptor 2	ENSDARG00000059090	-0.953	0.0029	G-protein coupled receptor
TBRG4	transforming growth factor beta regulator 4	ENSDARG00000074807	-0.953	4.12e-05	other
BMP5	bone morphogenetic protein 5	ENSDARG00000101701	-0.955	0.000467	growth factor
C8G	complement C8 gamma chain	ENSDARG00000032098	-0.956	0.00678	transporter
CALML4	calmodulin like 4	ENSDARG00000075800	-0.956	0.00155	other
GLB1L	galactosidase beta 1 like	ENSDARG00000029955	-0.956	0.00134	other
PPP1R16A	protein phosphatase 1 regulatory subunit 16A	ENSDARG00000076980	-0.956	0.0208	other
BMP6	bone morphogenetic protein 6	ENSDARG00000015686	-0.957	0.00483	growth factor
COL28A1	collagen type XXVIII alpha 1 chain	ENSDARG00000077084	-0.958	7.13e-05	other
VASN	vasorin	ENSDARG00000102565	-0.959	0.00196	other
HTRA1	HtrA serine peptidase 1	ENSDARG00000014907	-0.96	0.000194	peptidase
LRIT2	leucine rich repeat, Ig-like and transmembrane domains 2	ENSDARG00000030626	-0.96	1.96e-07	other
KCNK6	potassium two pore domain channel subfamily K member 6	ENSDARG00000007383	-0.962	0.00188	ion channel
ACOXL	acyl-CoA oxidase like	ENSDARG00000020149	-0.964	0.0465	enzyme
CHP1	calcineurin like EF-hand protein 1	ENSDARG00000052859	-0.965	0.00209	other
ALDH2	aldehyde dehydrogenase 2 family member	ENSDARG00000028087	-0.966	1.37e-05	enzyme
CCN6	cellular communication network factor 6	ENSDARG00000071048	-0.966	0.002	growth factor
STRC	stereocilin	ENSDARG00000105391	-0.966	0.0287	other
YME1L1	YME1 like 1 ATPase	ENSDARG00000104401	-0.966	2.13e-08	peptidase
ENTPD8	ectonucleoside triphosphate diphosphohydrolase 8	ENSDARG00000005565	-0.969	0.0256	enzyme
CLEC10A	C-type lectin domain containing 10A	ENSDARG00000095963	-0.97	0.0145	other
TUT7	terminal uridylyl transferase 7	ENSDARG00000074645	-0.97	0.00309	enzyme
MARVELD2	MARVEL domain containing 2	ENSDARG00000061651	-0.972	0.00191	other
OAF	out at first homolog	ENSDARG00000075851	-0.972	0.002	other
SLC31A1	solute carrier family 31 member 1	ENSDARG00000013961	-0.973	0.000331	transporter
SLC43A3	solute carrier family 43 member 3	ENSDARG00000057949	-0.974	0.000101	transporter
ARFIP1	ADP ribosylation factor interacting protein 1	ENSDARG00000070055	-0.975	0.00037	other
HSPB8	heat shock protein family B (small) member 8	ENSDARG00000058365	-0.977	0.00714	kinase
SLC38A11	solute carrier family 38 member 11	ENSDARG00000040257	-0.977	0.0135	transporter
SFRP1	secreted frizzled related protein 1	ENSDARG00000035521	-0.978	0.00314	transmembrane receptor
ABCD1	ATP binding cassette subfamily D member 1	ENSDARG00000074876	-0.982	0.0129	transporter
FGF20	fibroblast growth factor 20	ENSDARG00000086070	-0.982	0.0235	growth factor
KCNJ18	potassium inwardly rectifying channel subfamily J member 18	ENSDARG00000062618	-0.982	0.00245	ion channel
NIPSNAP3A	nipsnap homolog 3A	ENSDARG00000020387	-0.982	2.62e-05	other
CLDN14	claudin 14	ENSDARG00000044387	-0.983	0.00464	other
MON1A	MON1 homolog A, secretory trafficking associated	ENSDARG00000078585	-0.983	0.00481	other
MYF6	myogenic factor 6	ENSDARG00000029830	-0.983	0.00116	transcription regulator
TP73	tumor protein p73	ENSDARG00000017953	-0.983	0.0239	transcription regulator
GLA	galactosidase alpha	ENSDARG00000036155	-0.984	0.00468	enzyme
TMC5	transmembrane channel like 5	ENSDARG00000013252	-0.984	0.00282	other
TPRA1	transmembrane protein adipocyte associated 1	ENSDARG00000054930	-0.984	1.94e-06	G-protein coupled receptor
PRR5L	proline rich 5 like	ENSDARG00000029431	-0.986	0.0199	other
AHSG	alpha 2-HS glycoprotein	ENSDARG00000026764	-0.988	0.000725	other
NOC2L	NOC2 like nucleolar associated transcriptional repressor	ENSDARG00000001754	-0.988	2.95e-05	transcription regulator
HTRA3	HtrA serine peptidase 3	ENSDARG00000010925	-0.989	0.00662	peptidase
CNDP2	carnosine dipeptidase 2	ENSDARG00000003931	-0.99	0.000657	peptidase
DSG2	desmoglein 2	ENSDARG00000062750	-0.99	0.000402	other
B4GALNT3	beta-1,4-N-acetyl-galactosaminyltransferase 3	ENSDARG00000058939	-0.991	6.79e-05	enzyme
GPX1	glutathione peroxidase 1	ENSDARG00000018146	-0.991	2.82e-06	enzyme
ORMDL3	ORMDL sphingolipid biosynthesis regulator 3	ENSDARG00000025555	-0.991	0.00581	other
TPP1	tripeptidyl peptidase 1	ENSDARG00000042793	-0.991	3.18e-05	peptidase
TMED3	transmembrane p24 trafficking protein 3	ENSDARG00000028816	-0.992	0.000975	transporter
GFPT2	glutamine-fructose-6-phosphate transaminase 2	ENSDARG00000044094	-0.993	0.0136	enzyme
SCARF2	scavenger receptor class F member 2	ENSDARG00000114825	-0.993	0.0165	transmembrane receptor
TEF	TEF transcription factor, PAR bZIP family member	ENSDARG00000039117	-0.993	0.00051	transcription regulator
CKB	creatine kinase B	ENSDARG00000069752	-0.995	0.000491	kinase
FUCA1	alpha-L-fucosidase 1	ENSDARG00000035890	-0.999	2.59e-06	enzyme
RGR	retinal G protein coupled receptor	ENSDARG00000054890	-0.999	0.00244	G-protein coupled receptor
RHBDL2	rhomboid like 2	ENSDARG00000069833	-0.999	0.00112	peptidase
CDH26	cadherin 26	ENSDARG00000078404	-1.001	0.00438	other
P2RX4	purinergic receptor P2X 4	ENSDARG00000044752	-1.001	0.015	ion channel
CHPT1	choline phosphotransferase 1	ENSDARG00000014572	-1.003	0.00144	enzyme
FBXL8	F-box and leucine rich repeat protein 8	ENSDARG00000054222	-1.003	0.012	other
RHOV	ras homolog family member V	ENSDARG00000070434	-1.004	0.00345	enzyme
TTPA	alpha tocopherol transfer protein	ENSDARG00000027584	-1.004	0.00155	transporter
DPEP1	dipeptidase 1	ENSDARG00000068181	-1.007	0.00895	peptidase
SERPINB6	serpin family B member 6	ENSDARG00000014556	-1.007	3.18e-06	other
KLHL33	kelch like family member 33	ENSDARG00000105443	-1.009	0.0024	other
HSD17B2	hydroxysteroid 17-beta dehydrogenase 2	ENSDARG00000045553	-1.01	0.0456	enzyme
HSPA9	heat shock protein family A (Hsp70) member 9	ENSDARG00000003035	-1.011	2.01e-06	other
TPBG	trophoblast glycoprotein	ENSDARG00000037186	-1.012	0.00111	other
MCTP1	multiple C2 and transmembrane domain containing 1	ENSDARG00000060871	-1.013	0.0276	other
ADSS1	adenylosuccinate synthase 1	ENSDARG00000099517	-1.014	0.000387	enzyme
B3GNT3	UDP-GlcNAc:betaGal beta-1,3-N-acetylglucosaminyltransferase 3	ENSDARG00000093521	-1.014	0.0298	enzyme
GALK2	galactokinase 2	ENSDARG00000004059	-1.014	0.00224	kinase
ACAA2	acetyl-CoA acyltransferase 2	ENSDARG00000038881	-1.016	0.00306	enzyme
ASPN	asporin	ENSDARG00000002192	-1.016	0.0112	other
HBZ	hemoglobin subunit zeta	ENSDARG00000089475	-1.016	0.00355	transporter
ATP1B1	ATPase Na+/K+ transporting subunit beta 1	ENSDARG00000076833	-1.017	1.93e-09	transporter
MFSD11	major facilitator superfamily domain containing 11	ENSDARG00000104568	-1.017	0.00537	other
DIO1	iodothyronine deiodinase 1	ENSDARG00000042112	-1.02	1.79e-05	enzyme
SVIL	supervillin	ENSDARG00000014651	-1.021	0.0287	other
OCA2	OCA2 melanosomal transmembrane protein	ENSDARG00000061303	-1.022	0.0154	transporter
PYGM	glycogen phosphorylase, muscle associated	ENSDARG00000055518	-1.023	0.00306	enzyme
Pdlim3	PDZ and LIM domain 3	ENSDARG00000014248	-1.025	0.00942	other
GPT	glutamic--pyruvic transaminase	ENSDARG00000019541	-1.026	0.002	enzyme
PARVA	parvin alpha	ENSDARG00000043710	-1.027	0.000461	other
SLC12A7	solute carrier family 12 member 7	ENSDARG00000073756	-1.027	0.000249	transporter
SORD	sorbitol dehydrogenase	ENSDARG00000053405	-1.028	0.000104	enzyme
STS	steroid sulfatase	ENSDARG00000053241	-1.028	0.00316	enzyme
ALDH1L1	aldehyde dehydrogenase 1 family member L1	ENSDARG00000077004	-1.032	0.000544	enzyme
Slc47a2	solute carrier family 47, member 2	ENSDARG00000074561	-1.032	0.00137	transporter
URAD	ureidoimidazoline (2-oxo-4-hydroxy-4-carboxy-5-) decarboxylase	ENSDARG00000071579	-1.032	0.00733	enzyme
ITGB7	integrin subunit beta 7	ENSDARG00000044318	-1.033	0.0243	transmembrane receptor
THBS4	thrombospondin 4	ENSDARG00000020072	-1.033	8.75e-05	other
COLEC11	collectin subfamily member 11	ENSDARG00000013266	-1.035	0.0226	other
LGALS1	galectin 1	ENSDARG00000038153	-1.035	2.35e-06	other
TPMT	thiopurine S-methyltransferase	ENSDARG00000055974	-1.036	0.000668	enzyme
PALM2AKAP2	PALM2 and AKAP2 fusion	ENSDARG00000069608	-1.037	0.00295	other
FBP2	fructose-bisphosphatase 2	ENSDARG00000012366	-1.039	2.09e-05	phosphatase
MTR	5-methyltetrahydrofolate-homocysteine methyltransferase	ENSDARG00000104906	-1.04	0.000953	enzyme
MLPH	melanophilin	ENSDARG00000062481	-1.042	0.00158	other
Cyp2g1	cytochrome P450, family 2, subfamily g, polypeptide 1	ENSDARG00000101423	-1.043	0.00117	enzyme
HNF4G	hepatocyte nuclear factor 4 gamma	ENSDARG00000071565	-1.044	0.000528	transcription regulator
SLC16A1	solute carrier family 16 member 1	ENSDARG00000016963	-1.044	6.04e-05	transporter
TMEM45B	transmembrane protein 45B	ENSDARG00000056239	-1.044	0.000706	other
TMIGD1	transmembrane and immunoglobulin domain containing 1	ENSDARG00000007040	-1.044	0.012	other
TSPAN10	tetraspanin 10	ENSDARG00000044767	-1.044	0.0197	other
SUCLG2	succinate-CoA ligase GDP-forming subunit beta	ENSDARG00000044914	-1.045	0.000829	enzyme
PIPOX	pipecolic acid and sarcosine oxidase	ENSDARG00000055591	-1.047	0.00262	enzyme
PIEZO1	piezo type mechanosensitive ion channel component 1	ENSDARG00000076870	-1.049	9.31e-05	ion channel
SNU13	small nuclear ribonucleoprotein 13	ENSDARG00000069878	-1.051	0.000226	other
TCN2	transcobalamin 2	ENSDARG00000036481	-1.051	2.08e-05	transporter
PCSK5	proprotein convertase subtilisin/kexin type 5	ENSDARG00000067537	-1.054	0.00733	peptidase
NT5E	5'-nucleotidase ecto	ENSDARG00000071017	-1.056	0.000143	phosphatase
FBN3	fibrillin 3	ENSDARG00000098237	-1.057	0.00592	other
DSE	dermatan sulfate epimerase	ENSDARG00000017988	-1.058	0.000336	enzyme
PCTP	phosphatidylcholine transfer protein	ENSDARG00000073985	-1.058	0.00242	transporter
PLEKHH1	pleckstrin homology, MyTH4 and FERM domain containing H1	ENSDARG00000053835	-1.058	0.000225	other
TRIM16	tripartite motif containing 16	ENSDARG00000010673	-1.059	0.000331	transcription regulator
ACE	angiotensin I converting enzyme	ENSDARG00000079166	-1.06	0.00115	peptidase
GCSH	glycine cleavage system protein H	ENSDARG00000105187	-1.06	0.000796	enzyme
SLC5A11	solute carrier family 5 member 11	ENSDARG00000019932	-1.061	0.00733	transporter
S100A10	S100 calcium binding protein A10	ENSDARG00000037425	-1.062	0.000689	other
SLC39A8	solute carrier family 39 member 8	ENSDARG00000056757	-1.062	0.0165	transporter
LIPA	lipase A, lysosomal acid type	ENSDARG00000018529	-1.065	5.19e-05	enzyme
LMBR1L	limb development membrane protein 1 like	ENSDARG00000004745	-1.065	0.000455	transmembrane receptor
STAT4	signal transducer and activator of transcription 4	ENSDARG00000028731	-1.065	0.00132	transcription regulator
NAPRT	nicotinate phosphoribosyltransferase	ENSDARG00000027930	-1.066	7.67e-06	enzyme
CDC42SE1	CDC42 small effector 1	ENSDARG00000023724	-1.067	0.00542	other
CLDN8	claudin 8	ENSDARG00000040628	-1.068	6.39e-05	other
GSC	goosecoid homeobox	ENSDARG00000059073	-1.07	0.00589	transcription regulator
TPCN2	two pore segment channel 2	ENSDARG00000100420	-1.07	0.00025	ion channel
EPHX2	epoxide hydrolase 2	ENSDARG00000040255	-1.071	0.00124	enzyme
MST1	macrophage stimulating 1	ENSDARG00000103308	-1.071	0.0018	growth factor
SHMT1	serine hydroxymethyltransferase 1	ENSDARG00000052816	-1.071	0.00036	enzyme
STAT6	signal transducer and activator of transcription 6	ENSDARG00000015902	-1.071	0.000679	transcription regulator
CLTB	clathrin light chain B	ENSDARG00000052368	-1.072	0.00751	other
FAM102A	family with sequence similarity 102 member A	ENSDARG00000016866	-1.072	4.1e-06	other
FBLN5	fibulin 5	ENSDARG00000039273	-1.072	0.000714	other
GOLGA2	golgin A2	ENSDARG00000063197	-1.073	0.00202	other
SLC46A3	solute carrier family 46 member 3	ENSDARG00000079933	-1.073	0.000322	transporter
PRRX1	paired related homeobox 1	ENSDARG00000042027	-1.077	0.000319	transcription regulator
HBE1	hemoglobin subunit epsilon 1	ENSDARG00000113599	-1.078	0.000935	transporter
UPK1A	uroplakin 1A	ENSDARG00000021866	-1.079	0.0258	other
NADK	NAD kinase	ENSDARG00000006577	-1.082	0.00495	kinase
USHBP1	USH1 protein network component harmonin binding protein 1	ENSDARG00000089071	-1.083	0.0135	other
RETREG1	reticulophagy regulator 1	ENSDARG00000079059	-1.084	0.00036	other
TAP1	transporter 1, ATP binding cassette subfamily B member	ENSDARG00000079766	-1.084	0.00938	transporter
TINAGL1	tubulointerstitial nephritis antigen like 1	ENSDARG00000061231	-1.085	0.0019	transporter
Marchf1	membrane associated ring-CH-type finger 1	ENSDARG00000037487	-1.087	0.000492	enzyme
TFE3	transcription factor binding to IGHM enhancer 3	ENSDARG00000019457	-1.087	0.00434	transcription regulator
CAPG	capping actin protein, gelsolin like	ENSDARG00000035560	-1.089	0.047	other
ADORA2A	adenosine A2a receptor	ENSDARG00000058488	-1.09	0.0444	G-protein coupled receptor
CTHRC1	collagen triple helix repeat containing 1	ENSDARG00000001971	-1.094	0.00683	other
CYBRD1	cytochrome b reductase 1	ENSDARG00000095577	-1.094	1.88e-05	enzyme
KCNJ2	potassium inwardly rectifying channel subfamily J member 2	ENSDARG00000019418	-1.094	0.00168	ion channel
PAX9	paired box 9	ENSDARG00000053829	-1.094	3.79e-05	transcription regulator
ARHGAP25	Rho GTPase activating protein 25	ENSDARG00000061784	-1.095	0.0281	other
RRH	retinal pigment epithelium-derived rhodopsin homolog	ENSDARG00000039534	-1.096	2e-06	G-protein coupled receptor
MAMDC4	MAM domain containing 4	ENSDARG00000087633	-1.097	0.0107	other
FGF18	fibroblast growth factor 18	ENSDARG00000088048	-1.098	0.0104	growth factor
KLHL30	kelch like family member 30	ENSDARG00000076094	-1.099	0.0121	other
SLC5A8	solute carrier family 5 member 8	ENSDARG00000003697	-1.1	0.0103	transporter
SLC16A3	solute carrier family 16 member 3	ENSDARG00000045051	-1.101	7.95e-09	transporter
MCOLN2	mucolipin TRP cation channel 2	ENSDARG00000098918	-1.102	0.0362	ion channel
COCH	cochlin	ENSDARG00000024032	-1.104	0.00113	other
MYORG	myogenesis regulating glycosidase (putative)	ENSDARG00000074894	-1.104	6.2e-06	other
FAM83B	family with sequence similarity 83 member B	ENSDARG00000078309	-1.106	0.00557	other
GNMT	glycine N-methyltransferase	ENSDARG00000006840	-1.106	9.49e-06	enzyme
MYBPC2	myosin binding protein C2	ENSDARG00000030157	-1.107	8.34e-06	other
RHOJ	ras homolog family member J	ENSDARG00000020250	-1.108	0.00339	enzyme
TMEM254	transmembrane protein 254	ENSDARG00000109902	-1.11	0.00394	other
GJB7	gap junction protein beta 7	ENSDARG00000071042	-1.112	0.00915	other
RGN	regucalcin	ENSDARG00000098645	-1.112	4.48e-05	enzyme
SLC16A5	solute carrier family 16 member 5	ENSDARG00000030472	-1.112	4.05e-05	transporter
TWF2	twinfilin actin binding protein 2	ENSDARG00000094792	-1.112	0.000355	kinase
IKBKB	inhibitor of nuclear factor kappa B kinase subunit beta	ENSDARG00000079123	-1.113	0.00177	kinase
Aox2	aldehyde oxidase 2	ENSDARG00000071475	-1.114	0.00186	enzyme
MMP15	matrix metallopeptidase 15	ENSDARG00000013072	-1.114	0.000474	peptidase
HSPA12B	heat shock protein family A (Hsp70) member 12B	ENSDARG00000030307	-1.119	0.00408	other
SLC9A3	solute carrier family 9 member A3	ENSDARG00000036722	-1.119	0.000309	ion channel
COL6A1	collagen type VI alpha 1 chain	ENSDARG00000074908	-1.121	0.0324	other
HABP2	hyaluronan binding protein 2	ENSDARG00000057498	-1.121	0.0034	peptidase
TPTE2	transmembrane phosphoinositide 3-phosphatase and tensin homolog 2	ENSDARG00000056985	-1.121	0.000494	phosphatase
PPP1R3G	protein phosphatase 1 regulatory subunit 3G	ENSDARG00000104576	-1.123	0.00555	other
CNKSR1	connector enhancer of kinase suppressor of Ras 1	ENSDARG00000032932	-1.124	5.91e-05	other
IGSF5	immunoglobulin superfamily member 5	ENSDARG00000087983	-1.124	0.0239	other
SLC7A9	solute carrier family 7 member 9	ENSDARG00000005894	-1.126	0.00211	transporter
CRACR2B	calcium release activated channel regulator 2B	ENSDARG00000053636	-1.127	0.00801	other
AP1M2	adaptor related protein complex 1 subunit mu 2	ENSDARG00000096454	-1.13	4.18e-05	transporter
ASPDH	aspartate dehydrogenase domain containing	ENSDARG00000038297	-1.13	0.00684	other
ELMO3	engulfment and cell motility 3	ENSDARG00000042126	-1.13	0.000287	other
GOLPH3L	golgi phosphoprotein 3 like	ENSDARG00000036943	-1.13	4.42e-05	other
SLC25A34	solute carrier family 25 member 34	ENSDARG00000087401	-1.131	5.11e-08	other
WDR53	WD repeat domain 53	ENSDARG00000079659	-1.131	0.000844	other
FOLR1	folate receptor alpha	ENSDARG00000102442	-1.137	0.00225	transporter
ARG1	arginase 1	ENSDARG00000057429	-1.139	0.0267	enzyme
MDH1	malate dehydrogenase 1	ENSDARG00000103849	-1.139	0.0315	enzyme
SLC44A1	solute carrier family 44 member 1	ENSDARG00000015946	-1.14	1.42e-05	transporter
AQP7	aquaporin 7	ENSDARG00000026787	-1.141	0.0126	transporter
NR1I2	nuclear receptor subfamily 1 group I member 2	ENSDARG00000029766	-1.141	1.14e-06	ligand-dependent nuclear receptor
TEAD3	TEA domain transcription factor 3	ENSDARG00000063649	-1.143	0.000288	transcription regulator
COL4A2	collagen type IV alpha 2 chain	ENSDARG00000104110	-1.144	0.00206	other
PLA2G12A	phospholipase A2 group XIIA	ENSDARG00000070454	-1.144	0.000585	enzyme
RASEF	RAS and EF-hand domain containing	ENSDARG00000076250	-1.145	0.0351	other
CAPN5	calpain 5	ENSDARG00000103317	-1.146	0.00119	peptidase
CLCN2	chloride voltage-gated channel 2	ENSDARG00000104550	-1.147	1.73e-05	ion channel
IQGAP2	IQ motif containing GTPase activating protein 2	ENSDARG00000060010	-1.147	0.000491	other
PCYOX1	prenylcysteine oxidase 1	ENSDARG00000103052	-1.148	0.000509	enzyme
TMEM51	transmembrane protein 51	ENSDARG00000061916	-1.148	0.000733	other
ATP8B1	ATPase phospholipid transporting 8B1	ENSDARG00000060980	-1.15	0.00083	transporter
MSH5	mutS homolog 5	ENSDARG00000077479	-1.15	0.0477	enzyme
PARP9	poly(ADP-ribose) polymerase family member 9	ENSDARG00000006848	-1.152	0.00694	enzyme
FAM83H	family with sequence similarity 83 member H	ENSDARG00000068849	-1.153	0.000822	other
AP1S3	adaptor related protein complex 1 subunit sigma 3	ENSDARG00000027966	-1.155	2.6e-05	transporter
ITGA4	integrin subunit alpha 4	ENSDARG00000103056	-1.155	0.00519	transmembrane receptor
ALPL	alkaline phosphatase, biomineralization associated	ENSDARG00000098063	-1.157	0.0161	phosphatase
SSTR5	somatostatin receptor 5	ENSDARG00000101655	-1.157	2.63e-05	G-protein coupled receptor
SULT6B1	sulfotransferase family 6B member 1	ENSDARG00000086826	-1.157	7.03e-05	enzyme
NCEH1	neutral cholesterol ester hydrolase 1	ENSDARG00000062087	-1.158	0.000577	enzyme
HNF1B	HNF1 homeobox B	ENSDARG00000006615	-1.16	0.00143	transcription regulator
GLTP	glycolipid transfer protein	ENSDARG00000061921	-1.161	0.00543	transporter
GNA15	G protein subunit alpha 15	ENSDARG00000016364	-1.161	0.00113	enzyme
SH2D4A	SH2 domain containing 4A	ENSDARG00000041378	-1.161	0.0212	other
EPS8L3	EPS8 like 3	ENSDARG00000101979	-1.163	3.72e-05	other
GPX8	glutathione peroxidase 8 (putative)	ENSDARG00000013302	-1.163	0.000205	enzyme
IL11RA	interleukin 11 receptor subunit alpha	ENSDARG00000026736	-1.163	0.0052	transmembrane receptor
NCAPG2	non-SMC condensin II complex subunit G2	ENSDARG00000060023	-1.163	0.000142	other
CNKSR3	CNKSR family member 3	ENSDARG00000105277	-1.164	0.000447	kinase
AP1M1	adaptor related protein complex 1 subunit mu 1	ENSDARG00000039512	-1.165	0.00158	transporter
GADD45A	growth arrest and DNA damage inducible alpha	ENSDARG00000043581	-1.165	1.98e-05	other
OSR2	odd-skipped related transciption factor 2	ENSDARG00000038006	-1.166	3.6e-06	transcription regulator
PPP1R3B	protein phosphatase 1 regulatory subunit 3B	ENSDARG00000044691	-1.166	4.2e-05	phosphatase
SPTLC3	serine palmitoyltransferase long chain base subunit 3	ENSDARG00000030743	-1.166	0.00244	enzyme
ENPEP	glutamyl aminopeptidase	ENSDARG00000057064	-1.167	3.33e-05	peptidase
IGFBP5	insulin like growth factor binding protein 5	ENSDARG00000039264	-1.167	0.000602	other
Tpm1	tropomyosin 1, alpha	ENSDARG00000087402	-1.167	8.35e-05	other
FHIP1A	FHF complex subunit HOOK interacting protein 1A	ENSDARG00000061021	-1.17	0.00102	other
GC	GC vitamin D binding protein	ENSDARG00000089310	-1.173	0.00107	transporter
COL6A2	collagen type VI alpha 2 chain	ENSDARG00000061436	-1.174	0.000871	other
HEPACAM2	HEPACAM family member 2	ENSDARG00000061365	-1.174	0.00186	other
RGL2	ral guanine nucleotide dissociation stimulator like 2	ENSDARG00000007727	-1.174	4.11e-06	other
LRMDA	leucine rich melanocyte differentiation associated	ENSDARG00000057166	-1.177	0.0136	other
FBXO4	F-box protein 4	ENSDARG00000074170	-1.179	0.0133	enzyme
TDRD1	tudor domain containing 1	ENSDARG00000007465	-1.179	0.0153	other
F13A1	coagulation factor XIII A chain	ENSDARG00000036893	-1.181	0.00306	enzyme
GDA	guanine deaminase	ENSDARG00000002986	-1.181	0.00451	enzyme
PDK4	pyruvate dehydrogenase kinase 4	ENSDARG00000054848	-1.181	1.5e-05	kinase
ANO5	anoctamin 5	ENSDARG00000015731	-1.184	0.000468	ion channel
SLC3A1	solute carrier family 3 member 1	ENSDARG00000017165	-1.184	0.000372	transporter
GFPT1	glutamine--fructose-6-phosphate transaminase 1	ENSDARG00000057465	-1.185	0.00166	enzyme
G6PC1	glucose-6-phosphatase catalytic subunit 1	ENSDARG00000013721	-1.188	0.0315	phosphatase
SLC22A6	solute carrier family 22 member 6	ENSDARG00000019713	-1.188	0.00759	transporter
CTSS	cathepsin S	ENSDARG00000013771	-1.19	5.91e-07	peptidase
ACAP1	ArfGAP with coiled-coil, ankyrin repeat and PH domains 1	ENSDARG00000056346	-1.194	6.8e-05	other
IGFLR1	IGF like family receptor 1	ENSDARG00000091650	-1.194	0.00248	other
ACP7	acid phosphatase 7, tartrate resistant (putative)	ENSDARG00000102421	-1.195	7.03e-05	enzyme
LGMN	legumain	ENSDARG00000039150	-1.195	7.08e-07	peptidase
RIDA	reactive intermediate imine deaminase A homolog	ENSDARG00000035882	-1.196	9.17e-05	enzyme
PKP1	plakophilin 1	ENSDARG00000052705	-1.197	2.6e-05	other
GRAMD1C	GRAM domain containing 1C	ENSDARG00000076238	-1.2	0.000128	other
LTA4H	leukotriene A4 hydrolase	ENSDARG00000006029	-1.201	0.000638	enzyme
NKD2	NKD inhibitor of WNT signaling pathway 2	ENSDARG00000055271	-1.204	0.00697	other
TLR5	toll like receptor 5	ENSDARG00000052322	-1.205	0.00039	transmembrane receptor
TNFSF10	TNF superfamily member 10	ENSDARG00000057241	-1.205	0.000106	cytokine
ARHGAP27	Rho GTPase activating protein 27	ENSDARG00000061798	-1.206	2.17e-07	other
APOD	apolipoprotein D	ENSDARG00000057437	-1.212	1.5e-05	transporter
ADGRG4	adhesion G protein-coupled receptor G4	ENSDARG00000105416	-1.214	0.0374	G-protein coupled receptor
ARHGEF38	Rho guanine nucleotide exchange factor 38	ENSDARG00000079377	-1.215	4.12e-05	other
PLS1	plastin 1	ENSDARG00000039272	-1.215	4.33e-05	other
CA4	carbonic anhydrase 4	ENSDARG00000044512	-1.216	0.00128	enzyme
FAM151A	family with sequence similarity 151 member A	ENSDARG00000058218	-1.218	0.000493	other
SPINT1	serine peptidase inhibitor, Kunitz type 1	ENSDARG00000012467	-1.219	1.59e-07	other
B4GALT4	beta-1,4-galactosyltransferase 4	ENSDARG00000104042	-1.22	1.95e-05	enzyme
MTARC1	mitochondrial amidoxime reducing component 1	ENSDARG00000070487	-1.222	5.64e-05	enzyme
AKR1B1	aldo-keto reductase family 1 member B	ENSDARG00000006215	-1.224	3.95e-06	enzyme
BAG2	BAG cochaperone 2	ENSDARG00000035005	-1.224	0.00123	other
DRAM1	DNA damage regulated autophagy modulator 1	ENSDARG00000045561	-1.224	0.038	other
MYOT	myotilin	ENSDARG00000076312	-1.228	0.00102	other
DHDH	dihydrodiol dehydrogenase	ENSDARG00000028336	-1.229	8.92e-06	enzyme
EVPL	envoplakin	ENSDARG00000103459	-1.23	0.0183	other
PDE5A	phosphodiesterase 5A	ENSDARG00000051915	-1.23	0.000484	enzyme
IDH1	isocitrate dehydrogenase (NADP(+)) 1	ENSDARG00000025375	-1.231	1.24e-05	enzyme
GUSB	glucuronidase beta	ENSDARG00000063126	-1.232	4.65e-05	enzyme
MMP11	matrix metallopeptidase 11	ENSDARG00000016718	-1.233	0.000145	peptidase
DUSP19	dual specificity phosphatase 19	ENSDARG00000040490	-1.234	0.00845	phosphatase
METTL7A	methyltransferase like 7A	ENSDARG00000060889	-1.235	0.00462	other
BSPRY	B-box and SPRY domain containing	ENSDARG00000104875	-1.236	0.00931	other
KL	klotho	ENSDARG00000079862	-1.236	0.00225	enzyme
ERBB2	erb-b2 receptor tyrosine kinase 2	ENSDARG00000026294	-1.238	0.000422	kinase
POSTN	periostin	ENSDARG00000043806	-1.24	0.000213	other
SOCS1	suppressor of cytokine signaling 1	ENSDARG00000038095	-1.24	1.82e-05	other
RBM47	RNA binding motif protein 47	ENSDARG00000061985	-1.244	0.000128	other
IDO2	indoleamine 2,3-dioxygenase 2	ENSDARG00000033594	-1.246	0.0247	enzyme
NOD1	nucleotide binding oligomerization domain containing 1	ENSDARG00000036308	-1.247	0.00811	other
SLC19A2	solute carrier family 19 member 2	ENSDARG00000059712	-1.247	0.004	transporter
SNX2	sorting nexin 2	ENSDARG00000104128	-1.248	1.24e-07	transporter
KIT	KIT proto-oncogene, receptor tyrosine kinase	ENSDARG00000043317	-1.249	0.000211	transmembrane receptor
NWD1	NACHT and WD repeat domain containing 1	ENSDARG00000076110	-1.249	0.00383	other
TTC38	tetratricopeptide repeat domain 38	ENSDARG00000042188	-1.251	0.0014	other
TNNI1	troponin I1, slow skeletal type	ENSDARG00000052708	-1.255	0.00161	other
HHIPL1	HHIP like 1	ENSDARG00000062501	-1.262	1.77e-06	other
SLC25A42	solute carrier family 25 member 42	ENSDARG00000099368	-1.262	6.15e-07	transporter
TNFAIP8L1	TNF alpha induced protein 8 like 1	ENSDARG00000086457	-1.262	0.000686	other
MYL9	myosin light chain 9	ENSDARG00000008030	-1.264	7.36e-05	other
B4GALT1	beta-1,4-galactosyltransferase 1	ENSDARG00000104404	-1.267	0.00013	enzyme
SLC22A7	solute carrier family 22 member 7	ENSDARG00000056028	-1.267	8.06e-05	transporter
CNPY4	canopy FGF signaling regulator 4	ENSDARG00000055797	-1.268	0.000134	other
ACER2	alkaline ceramidase 2	ENSDARG00000077782	-1.27	3.27e-05	enzyme
CRYAB	crystallin alpha B	ENSDARG00000101380	-1.27	0.00973	other
TSPAN19	tetraspanin 19	ENSDARG00000088044	-1.271	0.0201	other
CDH1	cadherin 1	ENSDARG00000100449	-1.273	0.0014	other
LCK	LCK proto-oncogene, Src family tyrosine kinase	ENSDARG00000102525	-1.273	0.0396	kinase
SMPD1	sphingomyelin phosphodiesterase 1	ENSDARG00000076121	-1.273	1.47e-06	enzyme
TDO2	tryptophan 2,3-dioxygenase	ENSDARG00000071429	-1.274	8.86e-06	enzyme
H2BC21	H2B clustered histone 21	ENSDARG00000100259	-1.276	0.0447	other
FAM234A	family with sequence similarity 234 member A	ENSDARG00000071449	-1.277	0.000357	other
SLC4A2	solute carrier family 4 member 2	ENSDARG00000052330	-1.277	0.000163	transporter
DPYD	dihydropyrimidine dehydrogenase	ENSDARG00000010267	-1.278	2.59e-06	enzyme
OVOL2	ovo like zinc finger 2	ENSDARG00000078256	-1.28	0.0122	transcription regulator
PLSCR1	phospholipid scramblase 1	ENSDARG00000093078	-1.28	0.000465	enzyme
LPL	lipoprotein lipase	ENSDARG00000098720	-1.282	5.47e-05	enzyme
FOXF1	forkhead box F1	ENSDARG00000015399	-1.286	0.00213	transcription regulator
FRK	fyn related Src family tyrosine kinase	ENSDARG00000027807	-1.286	1.11e-05	kinase
MTHFD1L	methylenetetrahydrofolate dehydrogenase (NADP+ dependent) 1 like	ENSDARG00000042221	-1.291	0.00638	enzyme
MYO5B	myosin VB	ENSDARG00000062003	-1.291	0.000846	enzyme
SLC29A1	solute carrier family 29 member 1 (Augustine blood group)	ENSDARG00000054447	-1.292	0.000198	transporter
AASS	aminoadipate-semialdehyde synthase	ENSDARG00000051816	-1.295	3.13e-06	enzyme
DOCK5	dedicator of cytokinesis 5	ENSDARG00000001968	-1.295	0.000195	other
TBC1D8	TBC1 domain family member 8	ENSDARG00000104493	-1.296	1.21e-05	other
CYP27A1	cytochrome P450 family 27 subfamily A member 1	ENSDARG00000033802	-1.297	0.00124	enzyme
EMILIN3	elastin microfibril interfacer 3	ENSDARG00000078052	-1.299	0.0223	other
RDH13	retinol dehydrogenase 13	ENSDARG00000008491	-1.302	9.86e-05	enzyme
FCGBP	Fc fragment of IgG binding protein	ENSDARG00000076830	-1.306	0.00059	other
LDLRAP1	low density lipoprotein receptor adaptor protein 1	ENSDARG00000039750	-1.306	0.000529	transporter
TXNIP	thioredoxin interacting protein	ENSDARG00000070000	-1.306	1.18e-12	other
CES1	carboxylesterase 1	ENSDARG00000101726	-1.309	0.0047	enzyme
SERPINA1	serpin family A member 1	ENSDARG00000090286	-1.309	8.71e-05	other
SUSD2	sushi domain containing 2	ENSDARG00000101452	-1.311	0.00406	other
CLTRN	collectrin, amino acid transport regulator	ENSDARG00000041644	-1.312	0.0111	other
CPB2	carboxypeptidase B2	ENSDARG00000037144	-1.312	8.48e-05	peptidase
SLC13A3	solute carrier family 13 member 3	ENSDARG00000069478	-1.317	7.27e-05	transporter
OSTN	osteocrin	ENSDARG00000054055	-1.318	0.0159	other
KLHL41	kelch like family member 41	ENSDARG00000068888	-1.319	0.0224	other
ABCC4	ATP binding cassette subfamily C member 4	ENSDARG00000058953	-1.32	5.78e-05	transporter
SIRT4	sirtuin 4	ENSDARG00000010415	-1.322	4.3e-06	enzyme
SPHK1	sphingosine kinase 1	ENSDARG00000100290	-1.322	0.0121	kinase
TYR	tyrosinase	ENSDARG00000039077	-1.323	0.0342	enzyme
DENND3	DENN domain containing 3	ENSDARG00000078797	-1.324	8e-05	other
FTCD	formimidoyltransferase cyclodeaminase	ENSDARG00000007421	-1.326	4.01e-06	enzyme
CRACR2A	calcium release activated channel regulator 2A	ENSDARG00000045758	-1.327	7.12e-05	enzyme
TECTA	tectorin alpha	ENSDARG00000059558	-1.328	2.14e-05	enzyme
RELA	RELA proto-oncogene, NF-kB subunit	ENSDARG00000098696	-1.329	0.000245	transcription regulator
TMPRSS4	transmembrane serine protease 4	ENSDARG00000103117	-1.331	4.25e-07	peptidase
NME4	NME/NM23 nucleoside diphosphate kinase 4	ENSDARG00000088390	-1.334	0.000207	kinase
SCARB1	scavenger receptor class B member 1	ENSDARG00000101557	-1.335	2.17e-07	transporter
SHISA2	shisa family member 2	ENSDARG00000088232	-1.336	0.00462	other
CORO6	coronin 6	ENSDARG00000102272	-1.339	0.00725	other
POMC	proopiomelanocortin	ENSDARG00000043135	-1.339	0.000219	other
Vmn2r1	vomeronasal 2, receptor 1	ENSDARG00000005942	-1.34	0.00297	G-protein coupled receptor
ACAN	aggrecan	ENSDARG00000035891	-1.341	0.000275	other
C3	complement C3	ENSDARG00000043719	-1.343	0.00488	peptidase
RETSAT	retinol saturase	ENSDARG00000070140	-1.343	0.00355	enzyme
ADAMTS17	ADAM metallopeptidase with thrombospondin type 1 motif 17	ENSDARG00000075555	-1.346	0.00867	other
Stra6l	STRA6-like	ENSDARG00000062467	-1.346	0.000442	other
WDR31	WD repeat domain 31	ENSDARG00000073808	-1.346	0.000259	peptidase
STYK1	serine/threonine/tyrosine kinase 1	ENSDARG00000041947	-1.355	2e-05	kinase
PACC1	proton activated chloride channel 1	ENSDARG00000012271	-1.356	1.91e-06	ion channel
RIPK1	receptor interacting serine/threonine kinase 1	ENSDARG00000006677	-1.357	0.00107	kinase
OAT	ornithine aminotransferase	ENSDARG00000078425	-1.358	0.000181	enzyme
CDA	cytidine deaminase	ENSDARG00000038199	-1.361	0.00681	enzyme
MFSD4A	major facilitator superfamily domain containing 4A	ENSDARG00000023768	-1.367	0.00268	other
GOLT1A	golgi transport 1A	ENSDARG00000088933	-1.368	0.0321	other
PSMB10	proteasome 20S subunit beta 10	ENSDARG00000043781	-1.368	1.58e-05	peptidase
CDH15	cadherin 15	ENSDARG00000068191	-1.369	0.00371	other
CD36	CD36 molecule	ENSDARG00000032639	-1.372	0.000299	transmembrane receptor
PXMP2	peroxisomal membrane protein 2	ENSDARG00000003144	-1.374	6.17e-05	other
GPNMB	glycoprotein nmb	ENSDARG00000062688	-1.376	0.000112	enzyme
IL1RL2	interleukin 1 receptor like 2	ENSDARG00000090844	-1.376	0.00647	transmembrane receptor
DKK2	dickkopf WNT signaling pathway inhibitor 2	ENSDARG00000076420	-1.378	0.00086	other
GCG	glucagon	ENSDARG00000040907	-1.381	0.00546	other
MYLK	myosin light chain kinase	ENSDARG00000004753	-1.382	0.00158	kinase
MMP8	matrix metallopeptidase 8	ENSDARG00000012395	-1.386	0.00875	peptidase
SNX8	sorting nexin 8	ENSDARG00000074842	-1.387	0.00108	transporter
NFATC2	nuclear factor of activated T cells 2	ENSDARG00000100927	-1.388	0.00712	transcription regulator
WNT9B	Wnt family member 9B	ENSDARG00000037889	-1.389	2.26e-05	other
NKPD1	NTPase KAP family P-loop domain containing 1	ENSDARG00000075698	-1.39	0.00525	other
SAT1	spermidine/spermine N1-acetyltransferase 1	ENSDARG00000035652	-1.39	1.26e-10	enzyme
LRG1	leucine rich alpha-2-glycoprotein 1	ENSDARG00000029388	-1.393	0.00012	other
FECH	ferrochelatase	ENSDARG00000003462	-1.395	4.65e-05	enzyme
FGFBP2	fibroblast growth factor binding protein 2	ENSDARG00000038056	-1.397	0.000796	other
STAR	steroidogenic acute regulatory protein	ENSDARG00000006137	-1.397	0.000268	transporter
MAT1A	methionine adenosyltransferase 1A	ENSDARG00000039605	-1.401	0.000384	enzyme
MOGAT3	monoacylglycerol O-acyltransferase 3	ENSDARG00000003635	-1.402	3.66e-05	enzyme
MUSK	muscle associated receptor tyrosine kinase	ENSDARG00000098764	-1.405	0.00033	kinase
COL4A1	collagen type IV alpha 1 chain	ENSDARG00000055009	-1.407	0.00206	other
LGALS9	galectin 9	ENSDARG00000041060	-1.407	0.000251	other
ATP6AP1	ATPase H+ transporting accessory protein 1	ENSDARG00000037153	-1.412	1.01e-05	transporter
BARX2	BARX homeobox 2	ENSDARG00000041098	-1.413	0.00598	transcription regulator
FOXF2	forkhead box F2	ENSDARG00000017195	-1.418	0.00053	transcription regulator
C5	complement C5	ENSDARG00000021004	-1.419	0.0245	cytokine
MYH11	myosin heavy chain 11	ENSDARG00000009782	-1.419	4.86e-05	other
SLC22A16	solute carrier family 22 member 16	ENSDARG00000015869	-1.419	0.000639	transporter
KLHL40	kelch like family member 40	ENSDARG00000039052	-1.421	0.000751	other
SLC23A1	solute carrier family 23 member 1	ENSDARG00000015033	-1.421	0.013	transporter
ABCC12	ATP binding cassette subfamily C member 12	ENSDARG00000013050	-1.428	3.1e-05	transporter
WNT6	Wnt family member 6	ENSDARG00000073935	-1.428	0.0116	other
MFSD9	major facilitator superfamily domain containing 9	ENSDARG00000074728	-1.432	0.013	transporter
SERPING1	serpin family G member 1	ENSDARG00000058053	-1.433	0.00507	other
Fhod1	formin homology 2 domain containing 1	ENSDARG00000051768	-1.434	4.18e-05	other
SFRP2	secreted frizzled related protein 2	ENSDARG00000070050	-1.434	0.00138	transmembrane receptor
PCK1	phosphoenolpyruvate carboxykinase 1	ENSDARG00000013522	-1.435	0.000594	kinase
KMO	kynurenine 3-monooxygenase	ENSDARG00000009160	-1.438	1.42e-06	enzyme
HOGA1	4-hydroxy-2-oxoglutarate aldolase 1	ENSDARG00000018944	-1.439	0.000658	enzyme
ABCA12	ATP binding cassette subfamily A member 12	ENSDARG00000074749	-1.442	1.02e-06	transporter
OTOP2	otopetrin 2	ENSDARG00000006522	-1.442	0.00812	ion channel
MARVELD3	MARVEL domain containing 3	ENSDARG00000099654	-1.444	0.000871	other
SLC7A1	solute carrier family 7 member 1	ENSDARG00000016439	-1.444	0.000681	transporter
FBLN7	fibulin 7	ENSDARG00000089519	-1.445	1.96e-05	other
HAO1	hydroxyacid oxidase 1	ENSDARG00000024160	-1.446	0.000149	enzyme
HSD17B14	hydroxysteroid 17-beta dehydrogenase 14	ENSDARG00000054842	-1.447	4.43e-05	enzyme
STAP2	signal transducing adaptor family member 2	ENSDARG00000043281	-1.451	1.22e-05	other
GUCA1A	guanylate cyclase activator 1A	ENSDARG00000100747	-1.452	0.000398	other
MEP1B	meprin A subunit beta	ENSDARG00000040683	-1.452	0.000917	peptidase
EXOC3L2	exocyst complex component 3 like 2	ENSDARG00000030782	-1.455	2.27e-05	other
GNPDA1	glucosamine-6-phosphate deaminase 1	ENSDARG00000037307	-1.456	4.7e-05	enzyme
MALRD1	MAM and LDL receptor class A domain containing 1	ENSDARG00000090618	-1.462	0.00351	other
KCNK5	potassium two pore domain channel subfamily K member 5	ENSDARG00000023587	-1.464	4.54e-07	ion channel
MMP25	matrix metallopeptidase 25	ENSDARG00000010556	-1.464	0.0146	peptidase
ALDH8A1	aldehyde dehydrogenase 8 family member A1	ENSDARG00000036776	-1.465	3.34e-05	enzyme
SCP2	sterol carrier protein 2	ENSDARG00000012194	-1.469	2.87e-07	transporter
TFR2	transferrin receptor 2	ENSDARG00000103727	-1.475	0.0112	transporter
NKX2-3	NK2 homeobox 3	ENSDARG00000039095	-1.48	0.00103	transcription regulator
SLC44A4	solute carrier family 44 member 4	ENSDARG00000102381	-1.48	0.00149	transporter
SPAM1	sperm adhesion molecule 1	ENSDARG00000004199	-1.481	0.00505	enzyme
EHHADH	enoyl-CoA hydratase and 3-hydroxyacyl CoA dehydrogenase	ENSDARG00000070029	-1.484	1.3e-07	enzyme
CYB5R2	cytochrome b5 reductase 2	ENSDARG00000051925	-1.493	0.000149	enzyme
DHRS13	dehydrogenase/reductase 13	ENSDARG00000098746	-1.494	0.0111	enzyme
PLA2G4F	phospholipase A2 group IVF	ENSDARG00000056535	-1.501	7.55e-05	enzyme
MOCS1	molybdenum cofactor synthesis 1	ENSDARG00000078479	-1.503	0.00234	other
TMEM236	transmembrane protein 236	ENSDARG00000075715	-1.503	0.00706	other
F2	coagulation factor II, prothrombin	ENSDARG00000036041	-1.506	0.000274	peptidase
ALDOB	aldolase, fructose-bisphosphate B	ENSDARG00000053684	-1.507	1.88e-07	enzyme
SLC22A4	solute carrier family 22 member 4	ENSDARG00000101021	-1.508	0.00131	transporter
CRISP2	cysteine rich secretory protein 2	ENSDARG00000103034	-1.509	0.00906	other
RNF207	ring finger protein 207	ENSDARG00000012409	-1.512	7.2e-05	other
INPP5K	inositol polyphosphate-5-phosphatase K	ENSDARG00000078618	-1.513	0.000472	phosphatase
ABCB6	ATP binding cassette subfamily B member 6 (Langereis blood group)	ENSDARG00000063297	-1.514	2.96e-09	transporter
TM6SF2	transmembrane 6 superfamily member 2	ENSDARG00000029057	-1.514	0.000154	other
WNT9A	Wnt family member 9A	ENSDARG00000063437	-1.514	0.00578	other
HEBP2	heme binding protein 2	ENSDARG00000042630	-1.516	4.42e-09	other
SNX10	sorting nexin 10	ENSDARG00000004405	-1.518	0.000763	transporter
RAG1	recombination activating 1	ENSDARG00000052122	-1.519	0.00175	enzyme
Oacyl	O-acyltransferase like	ENSDARG00000075191	-1.524	0.00115	other
SMPX	small muscle protein X-linked	ENSDARG00000045302	-1.525	4.42e-05	other
SULT2B1	sulfotransferase family 2B member 1	ENSDARG00000103785	-1.527	8.64e-05	enzyme
BAIAP2L2	BAR/IMD domain containing adaptor protein 2 like 2	ENSDARG00000016483	-1.528	2.75e-06	other
FAM20A	FAM20A golgi associated secretory pathway pseudokinase	ENSDARG00000079486	-1.529	0.00479	other
MC1R	melanocortin 1 receptor	ENSDARG00000020237	-1.541	0.000323	G-protein coupled receptor
BEST4	bestrophin 4	ENSDARG00000078455	-1.542	0.0114	other
BACE2	beta-secretase 2	ENSDARG00000044781	-1.548	2.4e-05	peptidase
ETNPPL	ethanolamine-phosphate phospho-lyase	ENSDARG00000035544	-1.549	1.37e-05	enzyme
UMODL1	uromodulin like 1	ENSDARG00000068923	-1.551	0.00216	other
ILDR1	immunoglobulin like domain containing receptor 1	ENSDARG00000103929	-1.552	6.3e-07	transmembrane receptor
ITIH4	inter-alpha-trypsin inhibitor heavy chain 4	ENSDARG00000100406	-1.556	7.63e-05	other
DIO3	iodothyronine deiodinase 3	ENSDARG00000095767	-1.557	2.85e-07	enzyme
IL17RA	interleukin 17 receptor A	ENSDARG00000058244	-1.557	1.54e-07	transmembrane receptor
SIGIRR	single Ig and TIR domain containing	ENSDARG00000062204	-1.559	9.93e-05	transmembrane receptor
TMPRSS13	transmembrane serine protease 13	ENSDARG00000100969	-1.561	1.45e-06	peptidase
NR1H4	nuclear receptor subfamily 1 group H member 4	ENSDARG00000057741	-1.563	4.07e-07	ligand-dependent nuclear receptor
PYGO1	pygopus family PHD finger 1	ENSDARG00000098687	-1.563	0.0162	other
SERPINC1	serpin family C member 1	ENSDARG00000042684	-1.566	0.000342	enzyme
HMOX1	heme oxygenase 1	ENSDARG00000027529	-1.57	0.00143	enzyme
JPH1	junctophilin 1	ENSDARG00000058603	-1.571	1.17e-06	other
KIF1C	kinesin family member 1C	ENSDARG00000054448	-1.574	0.00156	other
PAPSS2	3'-phosphoadenosine 5'-phosphosulfate synthase 2	ENSDARG00000071021	-1.574	1.04e-05	enzyme
EZR	ezrin	ENSDARG00000020944	-1.575	3.29e-05	other
[truncated: 297 more rows]

## Sheet: S3
Symbol	Entrez Gene Name	Ensembl	log2FC	padj	Type(s)
ASB15	ankyrin repeat and SOCS box containing 15	ENSDARG00000045863	5.668	1.84e-09	transcription regulator
ACTC1	actin alpha cardiac muscle 1	ENSDARG00000076126	4.799	0.00263	enzyme
FBXL21P	F-box and leucine rich repeat protein 21, pseudogene	ENSDARG00000037738	4.046	1.49e-12	enzyme
FBXO32	F-box protein 32	ENSDARG00000040277	3.882	3.03e-18	enzyme
PPP1R27	protein phosphatase 1 regulatory subunit 27	ENSDARG00000100504	3.296	9.48e-11	transcription regulator
KLHL38	kelch like family member 38	ENSDARG00000040278	3.145	8.82e-26	other
GUCA1A	guanylate cyclase activator 1A	ENSDARG00000101567	3.107	2.11e-08	other
CALCOCO1	calcium binding and coiled-coil domain 1	ENSDARG00000016391	2.98	2.73e-24	transcription regulator
PCDHB3	protocadherin beta 3	ENSDARG00000099447	2.633	2.65e-17	other
PLEK2	pleckstrin 2	ENSDARG00000012789	2.591	0.004	other
CYP24A1	cytochrome P450 family 24 subfamily A member 1	ENSDARG00000103277	2.513	3.9e-07	enzyme
DHRS13	dehydrogenase/reductase 13	ENSDARG00000111240	2.379	0.00041	enzyme
GSTM3	glutathione S-transferase mu 3	ENSDARG00000029473	2.304	1.71e-05	enzyme
RBP1	retinol binding protein 1	ENSDARG00000038742	2.151	4.12e-12	transporter
PSTK	phosphoseryl-tRNA kinase	ENSDARG00000101800	2.056	0.0273	kinase
AMPD3	adenosine monophosphate deaminase 3	ENSDARG00000032469	1.967	2.82e-12	enzyme
PSME4	proteasome activator subunit 4	ENSDARG00000087911	1.961	1.1e-10	other
PIH1D2	PIH1 domain containing 2	ENSDARG00000014849	1.878	0.0135	other
DUOX1	dual oxidase 1	ENSDARG00000062632	1.852	0.00328	enzyme
DSG2	desmoglein 2	ENSDARG00000076945	1.809	6.85e-07	other
SMC1A	structural maintenance of chromosomes 1A	ENSDARG00000055754	1.781	0.014	transporter
ZC2HC1C	zinc finger C2HC-type containing 1C	ENSDARG00000070526	1.745	0.0224	other
IGFBP1	insulin like growth factor binding protein 1	ENSDARG00000038666	1.729	0.00197	other
LTB4R2	leukotriene B4 receptor 2	ENSDARG00000054170	1.711	0.00392	G-protein coupled receptor
NR4A3	nuclear receptor subfamily 4 group A member 3	ENSDARG00000055854	1.677	3.97e-07	ligand-dependent nuclear receptor
OPN1LW	opsin 1, long wave sensitive	ENSDARG00000044862	1.586	2.46e-09	G-protein coupled receptor
HSD11B2	hydroxysteroid 11-beta dehydrogenase 2	ENSDARG00000001975	1.56	9.92e-09	enzyme
GNGT2	G protein subunit gamma transducin 2	ENSDARG00000010680	1.523	2.75e-14	enzyme
NFIL3	nuclear factor, interleukin 3 regulated	ENSDARG00000042977	1.509	3.95e-15	transcription regulator
SLC16A9	solute carrier family 16 member 9	ENSDARG00000104687	1.487	4.98e-17	other
STYXL2	serine/threonine/tyrosine interacting like 2	ENSDARG00000099889	1.479	6.64e-07	phosphatase
ATF3	activating transcription factor 3	ENSDARG00000007823	1.473	0.00195	transcription regulator
ADRA2B	adrenoceptor alpha 2B	ENSDARG00000116988	1.468	0.0273	G-protein coupled receptor
NEUROD1	neuronal differentiation 1	ENSDARG00000019566	1.454	2.07e-08	transcription regulator
CACNA2D4	calcium voltage-gated channel auxiliary subunit alpha2delta 4	ENSDARG00000103810	1.452	6.24e-07	ion channel
TMEM269	transmembrane protein 269	ENSDARG00000079307	1.434	1.28e-05	other
SERINC4	serine incorporator 4	ENSDARG00000044815	1.405	8.02e-06	other
ITGB4	integrin subunit beta 4	ENSDARG00000028507	1.384	5.35e-09	transmembrane receptor
GABRR3	gamma-aminobutyric acid type A receptor subunit rho3	ENSDARG00000027153	1.377	0.00361	transmembrane receptor
DSC1	desmocollin 1	ENSDARG00000039677	1.368	9.66e-05	other
SLC16A6	solute carrier family 16 member 6	ENSDARG00000060246	1.34	2.65e-14	transporter
MAL	mal, T cell differentiation protein	ENSDARG00000043442	1.323	0.000524	other
FKBP5	FKBP prolyl isomerase 5	ENSDARG00000028396	1.317	8.23e-09	enzyme
RSKR	ribosomal protein S6 kinase related	ENSDARG00000087176	1.303	3.29e-05	kinase
ZNF729	zinc finger protein 729	ENSDARG00000113971	1.301	0.0331	transcription regulator
LMOD2	leiomodin 2	ENSDARG00000045864	1.3	0.0043	other
NR4A1	nuclear receptor subfamily 4 group A member 1	ENSDARG00000000796	1.274	0.00662	ligand-dependent nuclear receptor
CHAC1	ChaC glutathione specific gamma-glutamylcyclotransferase 1	ENSDARG00000070426	1.236	3.09e-08	enzyme
GADD45B	growth arrest and DNA damage inducible beta	ENSDARG00000027744	1.229	0.00103	other
OPN3	opsin 3	ENSDARG00000052775	1.226	0.000373	G-protein coupled receptor
DGKA	diacylglycerol kinase alpha	ENSDARG00000098175	1.205	7.84e-05	kinase
PFKFB3	6-phosphofructo-2-kinase/fructose-2,6-biphosphatase 3	ENSDARG00000001953	1.203	0.00288	kinase
PCMTD2	protein-L-isoaspartate (D-aspartate) O-methyltransferase domain containing 2	ENSDARG00000053820	1.193	7.84e-05	enzyme
NDRG4	NDRG family member 4	ENSDARG00000103937	1.191	0.00045	other
PLCXD2	phosphatidylinositol specific phospholipase C X domain containing 2	ENSDARG00000058200	1.188	0.000551	enzyme
PDK2	pyruvate dehydrogenase kinase 2	ENSDARG00000059054	1.179	0.048	kinase
CEBPD	CCAAT enhancer binding protein delta	ENSDARG00000087303	1.177	0.000773	transcription regulator
DUSP5	dual specificity phosphatase 5	ENSDARG00000019307	1.177	0.000319	phosphatase
SLA2	Src like adaptor 2	ENSDARG00000020788	1.169	0.00817	other
PFKFB4	6-phosphofructo-2-kinase/fructose-2,6-biphosphatase 4	ENSDARG00000029075	1.167	1.11e-06	kinase
CLOCK	clock circadian regulator	ENSDARG00000011703	1.139	0.00149	transcription regulator
CLIC5	chloride intracellular channel 5	ENSDARG00000075993	1.126	2.36e-05	ion channel
FIBP	FGF1 intracellular binding protein	ENSDARG00000087666	1.117	0.000727	other
MXD3	MAX dimerization protein 3	ENSDARG00000098350	1.114	0.000135	transcription regulator
MKNK1	MAPK interacting serine/threonine kinase 1	ENSDARG00000018411	1.107	2.26e-07	kinase
USP28	ubiquitin specific peptidase 28	ENSDARG00000008880	1.105	0.000164	peptidase
TCIM	transcriptional and immune response regulator	ENSDARG00000079497	1.1	0.000391	other
OGA	O-GlcNAcase	ENSDARG00000074686	1.098	1.35e-08	enzyme
Tsc22d3	TSC22 domain family, member 3	ENSDARG00000075666	1.089	6.06e-06	other
CCDC141	coiled-coil domain containing 141	ENSDARG00000095675	1.081	0.000174	other
PAXBP1	PAX3 and PAX7 binding protein 1	ENSDARG00000062361	1.079	0.000386	other
ARL5C	ADP ribosylation factor like GTPase 5C	ENSDARG00000035719	1.056	0.00427	other
GNGT1	G protein subunit gamma transducin 1	ENSDARG00000035798	1.046	2.17e-05	enzyme
HES5	hes family bHLH transcription factor 5	ENSDARG00000056729	1.04	0.00036	transcription regulator
TENT5D	terminal nucleotidyltransferase 5D	ENSDARG00000062830	1.037	0.0064	enzyme
DGCR2	DiGeorge syndrome critical region gene 2	ENSDARG00000042962	1.024	0.0276	other
LONRF1	LON peptidase N-terminal domain and ring finger 1	ENSDARG00000078567	1.015	1.05e-07	other
RERGL	RERG like	ENSDARG00000019396	0.999	0.000148	other
FTH1	ferritin heavy chain 1	ENSDARG00000007975	0.989	3.91e-07	enzyme
GLA	galactosidase alpha	ENSDARG00000036155	0.983	0.0143	enzyme
CISH	cytokine inducible SH2 containing protein	ENSDARG00000060316	0.975	3.91e-07	other
TMEM138	transmembrane protein 138	ENSDARG00000090543	0.968	0.0323	other
SEPTIN11	septin 11	ENSDARG00000014233	0.951	0.0211	other
IRS2	insulin receptor substrate 2	ENSDARG00000037099	0.948	0.000134	enzyme
RTN4RL2	reticulon 4 receptor like 2	ENSDARG00000037495	0.943	2.44e-05	other
NPY	neuropeptide Y	ENSDARG00000036222	0.942	0.000473	other
EPHB6	EPH receptor B6	ENSDARG00000057729	0.94	0.0054	kinase
TRIB3	tribbles pseudokinase 3	ENSDARG00000016200	0.937	0.000107	kinase
AP3S2	adaptor related protein complex 3 subunit sigma 2	ENSDARG00000039882	0.936	0.00203	transporter
CERKL	ceramide kinase like	ENSDARG00000079397	0.936	0.0137	other
PRICKLE1	prickle planar cell polarity protein 1	ENSDARG00000040649	0.934	0.000144	other
MFSD2A	major facilitator superfamily domain containing 2A	ENSDARG00000035909	0.927	3.99e-10	transporter
H1f0	H1.0 linker histone	ENSDARG00000038559	0.92	6.15e-05	other
RIMKLB	ribosomal modification protein rimK like family member B	ENSDARG00000016830	0.915	0.0078	enzyme
RCAN3	RCAN family member 3	ENSDARG00000032623	0.909	1.24e-06	other
STXBP4	syntaxin binding protein 4	ENSDARG00000076997	0.899	0.016	other
PPP1R14C	protein phosphatase 1 regulatory inhibitor subunit 14C	ENSDARG00000077341	0.897	0.000144	other
TMEM237	transmembrane protein 237	ENSDARG00000041735	0.893	1.35e-05	other
YPEL4	yippee like 4	ENSDARG00000055510	0.884	4.35e-06	other
Ehbp1l1	EH domain binding protein 1-like 1	ENSDARG00000079895	0.881	0.000245	other
ANKRD29	ankyrin repeat domain 29	ENSDARG00000057159	0.88	0.00383	other
JUND	JunD proto-oncogene, AP-1 transcription factor subunit	ENSDARG00000067850	0.88	0.00471	transcription regulator
TCIRG1	T cell immune regulator 1, ATPase H+ transporting V0 subunit a3	ENSDARG00000016835	0.879	0.000556	enzyme
CLDN4	claudin 4	ENSDARG00000009544	0.878	0.0109	transmembrane receptor
EPHX4	epoxide hydrolase 4	ENSDARG00000099515	0.872	0.00202	enzyme
CASP9	caspase 9	ENSDARG00000004325	0.867	0.00082	peptidase
PIK3IP1	phosphoinositide-3-kinase interacting protein 1	ENSDARG00000003281	0.863	0.000387	other
IMPDH1	inosine monophosphate dehydrogenase 1	ENSDARG00000029524	0.862	3.7e-08	enzyme
SLC1A7	solute carrier family 1 member 7	ENSDARG00000034940	0.856	0.0133	transporter
PCARE	photoreceptor cilium actin regulator	ENSDARG00000102288	0.854	0.00578	other
S100A4	S100 calcium binding protein A4	ENSDARG00000055514	0.853	0.00206	other
CKS2	CDC28 protein kinase regulatory subunit 2	ENSDARG00000071410	0.851	0.00907	kinase
ISCU	iron-sulfur cluster assembly enzyme	ENSDARG00000026582	0.85	0.0033	other
RRAD	RRAD, Ras related glycolysis inhibitor and calcium channel regulator	ENSDARG00000052011	0.849	2.57e-05	enzyme
ADIPOR2	adiponectin receptor 2	ENSDARG00000101849	0.842	7.91e-08	transmembrane receptor
ARNTL2	aryl hydrocarbon receptor nuclear translocator like 2	ENSDARG00000041381	0.83	0.00424	transcription regulator
ARRDC3	arrestin domain containing 3	ENSDARG00000052690	0.83	0.000143	other
KLF13	Kruppel like factor 13	ENSDARG00000061368	0.82	0.00423	transcription regulator
BDNF	brain derived neurotrophic factor	ENSDARG00000018817	0.819	0.000193	growth factor
PLCH2	phospholipase C eta 2	ENSDARG00000056805	0.817	0.0177	enzyme
ARRDC2	arrestin domain containing 2	ENSDARG00000020761	0.813	0.0122	other
ELOVL1	ELOVL fatty acid elongase 1	ENSDARG00000099960	0.812	0.0389	enzyme
PPFIBP2	PPFIA binding protein 2	ENSDARG00000061977	0.811	0.00486	phosphatase
DUSP4	dual specificity phosphatase 4	ENSDARG00000044688	0.81	0.00674	phosphatase
LRRC8D	leucine rich repeat containing 8 VRAC subunit D	ENSDARG00000103840	0.81	2.54e-08	G-protein coupled receptor
LPIN1	lipin 1	ENSDARG00000020239	0.807	0.000225	phosphatase
EIF4EBP3	eukaryotic translation initiation factor 4E binding protein 3	ENSDARG00000054916	0.805	0.0019	other
CYP26A1	cytochrome P450 family 26 subfamily A member 1	ENSDARG00000033999	0.803	0.00113	enzyme
NRIP1	nuclear receptor interacting protein 1	ENSDARG00000068965	0.801	0.000475	transcription regulator
PHACTR3	phosphatase and actin regulator 3	ENSDARG00000019304	0.796	0.000934	other
OGDHL	oxoglutarate dehydrogenase L	ENSDARG00000079249	0.785	0.00382	enzyme
LANCL1	LanC like 1	ENSDARG00000013741	0.781	3.84e-06	enzyme
EFNA1	ephrin A1	ENSDARG00000018787	0.774	0.00118	other
RETREG1	reticulophagy regulator 1	ENSDARG00000079059	0.771	0.0188	other
KLHL17	kelch like family member 17	ENSDARG00000037324	0.77	3.51e-06	other
GEM	GTP binding protein overexpressed in skeletal muscle	ENSDARG00000029112	0.769	0.00626	enzyme
P4HTM	prolyl 4-hydroxylase, transmembrane	ENSDARG00000075209	0.768	0.0146	enzyme
AMN1	antagonist of mitotic exit network 1 homolog	ENSDARG00000070478	0.766	0.000926	other
PUS7L	pseudouridine synthase 7 like	ENSDARG00000069780	0.765	0.00999	other
PSAT1	phosphoserine aminotransferase 1	ENSDARG00000016733	0.764	3.27e-05	enzyme
LXN	latexin	ENSDARG00000043102	0.763	0.0102	other
BTBD17	BTB domain containing 17	ENSDARG00000099321	0.761	0.00303	other
CENATAC	centrosomal AT-AC splicing factor	ENSDARG00000059606	0.76	0.00345	other
ADA2	adenosine deaminase 2	ENSDARG00000051746	0.758	0.00235	enzyme
NUCKS1	nuclear casein kinase and cyclin dependent kinase substrate 1	ENSDARG00000078473	0.758	0.00307	kinase
CAMK2N2	calcium/calmodulin dependent protein kinase II inhibitor 2	ENSDARG00000111102	0.756	0.000582	other
GPR22	G protein-coupled receptor 22	ENSDARG00000004592	0.752	7.25e-05	G-protein coupled receptor
EPCAM	epithelial cell adhesion molecule	ENSDARG00000040534	0.751	0.0144	other
ITGA10	integrin subunit alpha 10	ENSDARG00000002507	0.751	0.0107	other
PPDPF	pancreatic progenitor cell differentiation and proliferation factor	ENSDARG00000031317	0.751	0.000196	other
CRH	corticotropin releasing hormone	ENSDARG00000027657	0.749	0.00252	cytokine
ITM2C	integral membrane protein 2C	ENSDARG00000039650	0.748	0.000926	other
DEPDC5	DEP domain containing 5, GATOR1 subcomplex subunit	ENSDARG00000078105	0.742	0.0125	other
ZFAND5	zinc finger AN1-type containing 5	ENSDARG00000002271	0.741	0.00694	other
CFAP36	cilia and flagella associated protein 36	ENSDARG00000037079	0.736	0.0306	other
KLF7	Kruppel like factor 7	ENSDARG00000043821	0.736	0.0016	transcription regulator
PLPPR5	phospholipid phosphatase related 5	ENSDARG00000057209	0.736	0.000786	other
PCDHA8	protocadherin alpha 8	ENSDARG00000097170	0.733	0.0341	other
MLYCD	malonyl-CoA decarboxylase	ENSDARG00000104732	0.732	0.00613	enzyme
ANKRD33B	ankyrin repeat domain 33B	ENSDARG00000058357	0.731	0.0157	other
NFKBIA	NFKB inhibitor alpha	ENSDARG00000007693	0.728	0.00604	transcription regulator
CYBRD1	cytochrome b reductase 1	ENSDARG00000095577	0.721	0.0124	enzyme
EEF1A2	eukaryotic translation elongation factor 1 alpha 2	ENSDARG00000006838	0.721	0.0202	translation regulator
RNPC3	RNA binding region (RNP1, RRM) containing 3	ENSDARG00000011247	0.721	0.00803	other
ASB2	ankyrin repeat and SOCS box containing 2	ENSDARG00000003797	0.719	8.16e-05	transcription regulator
IER5	immediate early response 5	ENSDARG00000009881	0.716	3.29e-05	other
MMRN2	multimerin 2	ENSDARG00000076135	0.712	0.00127	other
CCDC127	coiled-coil domain containing 127	ENSDARG00000104344	0.711	0.0365	other
CTDSPL	CTD small phosphatase like	ENSDARG00000071673	0.711	0.00402	other
SCD	stearoyl-CoA desaturase	ENSDARG00000030265	0.709	0.00277	enzyme
DUSP6	dual specificity phosphatase 6	ENSDARG00000070914	0.708	0.000334	phosphatase
DDIT4	DNA damage inducible transcript 4	ENSDARG00000037618	0.707	0.0375	other
SPRY4	sprouty RTK signaling antagonist 4	ENSDARG00000068732	0.707	0.0228	other
SLC25A23	solute carrier family 25 member 23	ENSDARG00000005690	0.706	0.0241	transporter
FOSL2	FOS like 2, AP-1 transcription factor subunit	ENSDARG00000040623	0.703	0.0236	transcription regulator
CABP2	calcium binding protein 2	ENSDARG00000052016	0.702	0.0164	other
TIMP2	TIMP metallopeptidase inhibitor 2	ENSDARG00000061226	0.702	0.000348	other
RPRML	reprimo like	ENSDARG00000056768	0.699	0.00353	other
C1orf159	chromosome 1 open reading frame 159	ENSDARG00000086336	0.696	0.0305	other
TAOK3	TAO kinase 3	ENSDARG00000060751	0.696	0.00193	kinase
TSNAXIP1	translin associated factor X interacting protein 1	ENSDARG00000030512	0.695	0.00682	other
CCNG2	cyclin G2	ENSDARG00000017602	0.694	0.00776	other
MCF2	MCF.2 cell line derived transforming sequence	ENSDARG00000022895	0.694	0.0124	other
GNAT1	G protein subunit alpha transducin 1	ENSDARG00000044199	0.687	1.49e-05	enzyme
VAV2	vav guanine nucleotide exchange factor 2	ENSDARG00000044718	0.686	0.0144	transcription regulator
DHX32	DEAH-box helicase 32 (putative)	ENSDARG00000079029	0.683	0.000102	enzyme
NGRN	neugrin, neurite outgrowth associated	ENSDARG00000061314	0.683	0.00965	other
GADD45A	growth arrest and DNA damage inducible alpha	ENSDARG00000104571	0.681	0.00285	other
THRB	thyroid hormone receptor beta	ENSDARG00000021163	0.674	0.00168	ligand-dependent nuclear receptor
PDE6A	phosphodiesterase 6A	ENSDARG00000000380	0.672	0.00412	enzyme
H2BC21	H2B clustered histone 21	ENSDARG00000091728	0.671	0.00984	other
DCDC2	doublecortin domain containing 2	ENSDARG00000053744	0.669	0.047	other
HAPLN4	hyaluronan and proteoglycan link protein 4	ENSDARG00000018542	0.668	0.0294	other
MED30	mediator complex subunit 30	ENSDARG00000101115	0.668	0.00163	transcription regulator
ATOH7	atonal bHLH transcription factor 7	ENSDARG00000069552	0.667	0.0251	transcription regulator
RHPN2	rhophilin Rho GTPase binding protein 2	ENSDARG00000014577	0.667	0.00432	other
CNGB3	cyclic nucleotide gated channel subunit beta 3	ENSDARG00000101368	0.658	0.0405	ion channel
PDYN	prodynorphin	ENSDARG00000087798	0.657	0.0198	transporter
SCLT1	sodium channel and clathrin linker 1	ENSDARG00000057248	0.657	0.0311	transporter
SCG3	secretogranin III	ENSDARG00000086288	0.654	0.00031	other
SLC16A12	solute carrier family 16 member 12	ENSDARG00000089885	0.654	0.0285	transporter
SSTR4	somatostatin receptor 4	ENSDARG00000067925	0.654	0.0221	G-protein coupled receptor
NFYB	nuclear transcription factor Y subunit beta	ENSDARG00000045611	0.65	0.0107	transcription regulator
IFRD1	interferon related developmental regulator 1	ENSDARG00000068708	0.647	0.00338	other
MMADHC	metabolism of cobalamin associated D	ENSDARG00000041602	0.646	0.000651	other
JPT1	Jupiter microtubule associated homolog 1	ENSDARG00000099387	0.642	0.0202	other
RHCG	Rh family C glycoprotein	ENSDARG00000003203	0.641	0.0459	transporter
PRELID3B	PRELI domain containing 3B	ENSDARG00000009505	0.64	0.0403	other
NLRC3	NLR family CARD domain containing 3	ENSDARG00000098817	0.639	0.000315	other
ACBD5	acyl-CoA binding domain containing 5	ENSDARG00000034883	0.638	0.00192	other
ZC3H3	zinc finger CCCH-type containing 3	ENSDARG00000090751	0.637	0.0144	other
CSRNP1	cysteine and serine rich nuclear protein 1	ENSDARG00000038429	0.635	0.0278	transcription regulator
PPP4R4	protein phosphatase 4 regulatory subunit 4	ENSDARG00000010407	0.634	0.0316	other
VIM	vimentin	ENSDARG00000010008	0.634	0.00881	other
TUFT1	tuftelin 1	ENSDARG00000061242	0.631	0.046	other
NAB1	NGFI-A binding protein 1	ENSDARG00000042940	0.627	0.00738	transcription regulator
SOCS3	suppressor of cytokine signaling 3	ENSDARG00000026611	0.627	0.00823	phosphatase
ELOVL4	ELOVL fatty acid elongase 4	ENSDARG00000027495	0.625	0.00352	enzyme
RASD1	ras related dexamethasone induced 1	ENSDARG00000019274	0.622	0.000792	enzyme
SESN1	sestrin 1	ENSDARG00000020693	0.622	0.000991	other
SIRT3	sirtuin 3	ENSDARG00000035819	0.622	0.00131	enzyme
UROS	uroporphyrinogen III synthase	ENSDARG00000027491	0.62	0.0331	enzyme
ZBTB38	zinc finger and BTB domain containing 38	ENSDARG00000100607	0.619	0.0111	transcription regulator
IVNS1ABP	influenza virus NS1A binding protein	ENSDARG00000031100	0.617	0.00942	other
CHST10	carbohydrate sulfotransferase 10	ENSDARG00000031632	0.616	0.0248	enzyme
WSCD1	WSC domain containing 1	ENSDARG00000078006	0.613	0.0454	other
ID4	inhibitor of DNA binding 4, HLH protein	ENSDARG00000045131	0.612	0.00837	transcription regulator
RND1	Rho family GTPase 1	ENSDARG00000004218	0.612	0.0147	enzyme
TTC7A	tetratricopeptide repeat domain 7A	ENSDARG00000074760	0.61	0.012	other
WSB1	WD repeat and SOCS box containing 1	ENSDARG00000021343	0.607	0.00132	other
KIF3C	kinesin family member 3C	ENSDARG00000079500	0.604	0.0168	other
PARP6	poly(ADP-ribose) polymerase family member 6	ENSDARG00000070473	0.603	0.00829	enzyme
PCMTD1	protein-L-isoaspartate (D-aspartate) O-methyltransferase domain containing 1	ENSDARG00000053152	0.603	0.0105	enzyme
UBL7	ubiquitin like 7	ENSDARG00000024229	0.603	0.00714	other
VAMP1	vesicle associated membrane protein 1	ENSDARG00000097576	0.601	0.00516	transporter
CREB3L1	cAMP responsive element binding protein 3 like 1	ENSDARG00000015793	0.6	0.01	transcription regulator
PYY	peptide YY	ENSDARG00000053449	0.598	0.0285	other
CAPN7	calpain 7	ENSDARG00000102987	0.596	0.0101	peptidase
SGSM3	small G protein signaling modulator 3	ENSDARG00000019038	0.596	0.0111	other
MAP1LC3B	microtubule associated protein 1 light chain 3 beta	ENSDARG00000101127	0.593	0.00479	other
NCS1	neuronal calcium sensor 1	ENSDARG00000054186	0.593	0.0141	other
IPMK	inositol polyphosphate multikinase	ENSDARG00000029291	0.59	0.00688	kinase
COQ10A	coenzyme Q10A	ENSDARG00000070393	0.588	0.00729	other
ANXA13	annexin A13	ENSDARG00000013613	0.587	0.0102	other
LMBRD2	LMBR1 domain containing 2	ENSDARG00000017312	0.585	0.00109	other
SSX2IP	SSX family member 2 interacting protein	ENSDARG00000039521	0.584	0.0488	other
TTYH2	tweety family member 2	ENSDARG00000010727	0.584	0.014	ion channel
RASSF1	Ras association domain family member 1	ENSDARG00000004840	0.581	0.00327	other
ALDH7A1	aldehyde dehydrogenase 7 family member A1	ENSDARG00000018426	-0.581	8.4e-05	enzyme
CAD	carbamoyl-phosphate synthetase 2, aspartate transcarbamylase, and dihydroorotase	ENSDARG00000041895	-0.582	0.00156	enzyme
EHD1	EH domain containing 1	ENSDARG00000014793	-0.582	0.0245	other
GLYCTK	glycerate kinase	ENSDARG00000060120	-0.584	0.0246	kinase
GOLIM4	golgi integral membrane protein 4	ENSDARG00000113393	-0.584	0.0241	other
RREB1	ras responsive element binding protein 1	ENSDARG00000042652	-0.585	0.024	transcription regulator
FRK	fyn related Src family tyrosine kinase	ENSDARG00000027807	-0.586	0.0494	kinase
HSPB2	heat shock protein family B (small) member 2	ENSDARG00000052450	-0.59	0.0231	other
ASNS	asparagine synthetase (glutamine-hydrolyzing)	ENSDARG00000016375	-0.592	0.0442	enzyme
DHDH	dihydrodiol dehydrogenase	ENSDARG00000028336	-0.592	0.0369	enzyme
SQOR	sulfide quinone oxidoreductase	ENSDARG00000017034	-0.592	0.00287	enzyme
SYNJ2BP	synaptojanin 2 binding protein	ENSDARG00000028321	-0.594	0.0206	other
FAAH2	fatty acid amide hydrolase 2	ENSDARG00000008457	-0.595	0.0415	enzyme
P3H3	prolyl 3-hydroxylase 3	ENSDARG00000057879	-0.595	0.0201	enzyme
ALDH2	aldehyde dehydrogenase 2 family member	ENSDARG00000028087	-0.598	0.0108	enzyme
Hmga2	high mobility group AT-hook 2	ENSDARG00000069912	-0.598	0.036	enzyme
SH3D19	SH3 domain containing 19	ENSDARG00000088202	-0.599	0.0076	other
PLD1	phospholipase D1	ENSDARG00000057125	-0.6	0.00273	enzyme
NT5E	5'-nucleotidase ecto	ENSDARG00000071017	-0.601	0.0361	phosphatase
FXR2	FMR1 autosomal homolog 2	ENSDARG00000016260	-0.605	0.00352	other
Hmgb3	high mobility group box 3	ENSDARG00000006408	-0.605	0.002	other
IFRD2	interferon related developmental regulator 2	ENSDARG00000036811	-0.605	0.0117	other
HCN1	hyperpolarization activated cyclic nucleotide gated potassium channel 1	ENSDARG00000104480	-0.607	0.0207	ion channel
PDIA4	protein disulfide isomerase family A member 4	ENSDARG00000018491	-0.607	0.0314	enzyme
AMT	aminomethyltransferase	ENSDARG00000010862	-0.61	0.0189	enzyme
LAMC1	laminin subunit gamma 1	ENSDARG00000036279	-0.611	0.0297	other
CHRND	cholinergic receptor nicotinic delta subunit	ENSDARG00000019342	-0.612	0.0449	transmembrane receptor
TGFBR3	transforming growth factor beta receptor 3	ENSDARG00000099979	-0.612	0.0379	kinase
TMX4	thioredoxin related transmembrane protein 4	ENSDARG00000101512	-0.612	0.0403	enzyme
ARL6IP5	ADP ribosylation factor like GTPase 6 interacting protein 5	ENSDARG00000077044	-0.613	0.026	other
CFD	complement factor D	ENSDARG00000039579	-0.613	0.0303	peptidase
TP53	tumor protein p53	ENSDARG00000035559	-0.613	0.048	transcription regulator
ARAP2	ArfGAP with RhoGAP domain, ankyrin repeat and PH domain 2	ENSDARG00000100518	-0.614	0.0474	other
MAP3K2	mitogen-activated protein kinase kinase kinase 2	ENSDARG00000062884	-0.614	0.0164	kinase
RARS1	arginyl-tRNA synthetase 1	ENSDARG00000054530	-0.614	0.004	enzyme
KCNK5	potassium two pore domain channel subfamily K member 5	ENSDARG00000023587	-0.615	0.0408	ion channel
THRA	thyroid hormone receptor alpha	ENSDARG00000052654	-0.617	0.0407	ligand-dependent nuclear receptor
GFM1	G elongation factor mitochondrial 1	ENSDARG00000063624	-0.618	0.0125	translation regulator
FREM2	FRAS1 related extracellular matrix 2	ENSDARG00000102626	-0.619	0.00892	other
NUP210	nucleoporin 210	ENSDARG00000063333	-0.619	0.0224	transporter
ASB12	ankyrin repeat and SOCS box containing 12	ENSDARG00000037558	-0.62	0.0424	transcription regulator
ENDOG	endonuclease G	ENSDARG00000058865	-0.623	0.0382	enzyme
GCAT	glycine C-acetyltransferase	ENSDARG00000005643	-0.624	0.002	enzyme
ACAD11	acyl-CoA dehydrogenase family member 11	ENSDARG00000045411	-0.625	0.0378	enzyme
TBRG4	transforming growth factor beta regulator 4	ENSDARG00000074807	-0.625	0.0105	other
CPOX	coproporphyrinogen oxidase	ENSDARG00000062025	-0.626	0.0159	enzyme
HMBS	hydroxymethylbilane synthase	ENSDARG00000055991	-0.626	0.047	enzyme
ARSB	arylsulfatase B	ENSDARG00000108788	-0.627	0.0494	enzyme
LIPE	lipase E, hormone sensitive type	ENSDARG00000101145	-0.627	0.0235	enzyme
TMED3	transmembrane p24 trafficking protein 3	ENSDARG00000028816	-0.627	0.0408	transporter
CDKAL1	CDK5 regulatory subunit associated protein 1 like 1	ENSDARG00000104848	-0.631	0.00475	enzyme
COL11A2	collagen type XI alpha 2 chain	ENSDARG00000012422	-0.631	0.0288	other
ARHGAP27	Rho GTPase activating protein 27	ENSDARG00000061798	-0.632	0.0098	other
NPM1	nucleophosmin 1	ENSDARG00000014329	-0.633	0.00625	transcription regulator
SLC34A2	solute carrier family 34 member 2	ENSDARG00000036864	-0.633	0.0105	transporter
ACACA	acetyl-CoA carboxylase alpha	ENSDARG00000078512	-0.634	0.00742	enzyme
VIT	vitrin	ENSDARG00000063631	-0.634	0.00617	other
OLFML2B	olfactomedin like 2B	ENSDARG00000021480	-0.635	0.0113	other
SLC16A10	solute carrier family 16 member 10	ENSDARG00000020984	-0.635	0.00521	transporter
CHCHD4	coiled-coil-helix-coiled-coil-helix domain containing 4	ENSDARG00000033376	-0.636	0.0287	enzyme
MYOD1	myogenic differentiation 1	ENSDARG00000030110	-0.637	0.0076	transcription regulator
AACS	acetoacetyl-CoA synthetase	ENSDARG00000012468	-0.638	0.023	enzyme
CNDP2	carnosine dipeptidase 2	ENSDARG00000003931	-0.638	0.0331	peptidase
LAMB2	laminin subunit beta 2	ENSDARG00000002084	-0.64	0.0437	enzyme
FUBP3	far upstream element binding protein 3	ENSDARG00000086896	-0.643	0.0014	transcription regulator
MGST1	microsomal glutathione S-transferase 1	ENSDARG00000022165	-0.645	0.0048	enzyme
RBL1	RB transcriptional corepressor like 1	ENSDARG00000008141	-0.646	0.047	transcription regulator
BDH2	3-hydroxybutyrate dehydrogenase 2	ENSDARG00000052696	-0.65	0.0319	enzyme
BMS1	BMS1 ribosome biogenesis factor	ENSDARG00000054154	-0.65	0.0208	other
PDCD11	programmed cell death 11	ENSDARG00000052480	-0.65	0.00307	other
COL11A1	collagen type XI alpha 1 chain	ENSDARG00000026165	-0.651	0.000551	other
UMPS	uridine monophosphate synthetase	ENSDARG00000012215	-0.651	0.0132	enzyme
KLF5	Kruppel like factor 5	ENSDARG00000015506	-0.653	0.0164	transcription regulator
Myh9	myosin, heavy chain 9	ENSDARG00000001014	-0.654	0.0191	enzyme
CYYR1	cysteine and tyrosine rich 1	ENSDARG00000103783	-0.657	0.0013	other
TPCN2	two pore segment channel 2	ENSDARG00000100420	-0.657	0.0292	ion channel
QARS1	glutaminyl-tRNA synthetase 1	ENSDARG00000010316	-0.659	0.00352	enzyme
AASS	aminoadipate-semialdehyde synthase	ENSDARG00000051816	-0.665	0.0204	enzyme
ABCG2	ATP binding cassette subfamily G member 2 (Junior blood group)	ENSDARG00000100075	-0.668	0.0279	transporter
GALK2	galactokinase 2	ENSDARG00000004059	-0.669	0.0466	kinase
ARR3	arrestin 3	ENSDARG00000056511	-0.671	0.0365	other
SEC24D	SEC24 homolog D, COPII coat complex component	ENSDARG00000045946	-0.677	0.0209	transporter
ORC1	origin recognition complex subunit 1	ENSDARG00000039217	-0.679	0.0189	other
COL4A6	collagen type IV alpha 6 chain	ENSDARG00000052061	-0.68	0.0103	other
MCMBP	minichromosome maintenance complex binding protein	ENSDARG00000055314	-0.68	0.00248	other
SLC13A5	solute carrier family 13 member 5	ENSDARG00000077691	-0.684	0.014	transporter
AIFM1	apoptosis inducing factor mitochondria associated 1	ENSDARG00000058088	-0.685	0.000163	enzyme
DEPTOR	DEP domain containing MTOR interacting protein	ENSDARG00000040930	-0.685	0.000114	other
SHMT2	serine hydroxymethyltransferase 2	ENSDARG00000104414	-0.685	0.00417	enzyme
CAVIN4	caveolae associated protein 4	ENSDARG00000056743	-0.686	0.0113	other
CHPT1	choline phosphotransferase 1	ENSDARG00000014572	-0.686	0.0339	enzyme
ENPEP	glutamyl aminopeptidase	ENSDARG00000057064	-0.686	0.0181	peptidase
EIF1AY	eukaryotic translation initiation factor 1A Y-linked	ENSDARG00000029003	-0.688	0.00248	translation regulator
FKBP14	FKBP prolyl isomerase 14	ENSDARG00000040695	-0.694	0.0411	enzyme
TSTD1	thiosulfate sulfurtransferase like domain containing 1	ENSDARG00000071567	-0.694	0.00314	enzyme
CBR1	carbonyl reductase 1	ENSDARG00000036587	-0.695	0.0254	enzyme
HSD17B7	hydroxysteroid 17-beta dehydrogenase 7	ENSDARG00000088140	-0.7	0.0393	enzyme
PADI2	peptidyl arginine deiminase 2	ENSDARG00000044167	-0.7	0.0119	enzyme
MET	MET proto-oncogene, receptor tyrosine kinase	ENSDARG00000070903	-0.701	0.0246	kinase
NAPRT	nicotinate phosphoribosyltransferase	ENSDARG00000027930	-0.701	0.00466	enzyme
CDCA7L	cell division cycle associated 7 like	ENSDARG00000076659	-0.702	0.000238	other
HIPK3	homeodomain interacting protein kinase 3	ENSDARG00000062082	-0.703	0.0122	kinase
MYH11	myosin heavy chain 11	ENSDARG00000009782	-0.703	0.0411	other
TMEM45B	transmembrane protein 45B	ENSDARG00000056239	-0.707	0.0251	other
ADAMTS5	ADAM metallopeptidase with thrombospondin type 1 motif 5	ENSDARG00000100307	-0.708	0.0273	peptidase
HSP90B1	heat shock protein 90 beta family member 1	ENSDARG00000003570	-0.708	0.00818	other
CDK4	cyclin dependent kinase 4	ENSDARG00000087937	-0.711	0.00146	kinase
Col4a5	collagen type IV alpha 5 chain	ENSDARG00000052063	-0.711	0.000977	other
SEMA7A	semaphorin 7A (John Milton Hagen blood group)	ENSDARG00000078707	-0.711	0.00479	transmembrane receptor
SRR	serine racemase	ENSDARG00000096045	-0.716	0.028	enzyme
LHPP	phospholysine phosphohistidine inorganic pyrophosphate phosphatase	ENSDARG00000060196	-0.717	0.00395	phosphatase
SLC33A1	solute carrier family 33 member 1	ENSDARG00000020085	-0.717	0.00625	transporter
MTHFR	methylenetetrahydrofolate reductase	ENSDARG00000053087	-0.718	0.00679	enzyme
RELA	RELA proto-oncogene, NF-kB subunit	ENSDARG00000098696	-0.718	0.0457	transcription regulator
ARID3A	AT-rich interaction domain 3A	ENSDARG00000070843	-0.719	0.0142	transcription regulator
CRIP1	cysteine rich protein 1	ENSDARG00000053858	-0.722	0.00939	other
GSTO1	glutathione S-transferase omega 1	ENSDARG00000033285	-0.724	0.0365	enzyme
FAM151A	family with sequence similarity 151 member A	ENSDARG00000058218	-0.726	0.0393	other
SLC37A4	solute carrier family 37 member 4	ENSDARG00000077180	-0.726	0.000933	transporter
TP53RK	TP53 regulating kinase	ENSDARG00000112667	-0.727	0.00571	kinase
ILDR1	immunoglobulin like domain containing receptor 1	ENSDARG00000103929	-0.728	0.0221	transmembrane receptor
SLC16A1	solute carrier family 16 member 1	ENSDARG00000068572	-0.728	0.0136	transporter
ELK4	ETS transcription factor ELK4	ENSDARG00000077092	-0.73	0.0242	transcription regulator
IDH1	isocitrate dehydrogenase (NADP(+)) 1	ENSDARG00000025375	-0.73	0.012	enzyme
SMPD2	sphingomyelin phosphodiesterase 2	ENSDARG00000052701	-0.73	0.016	enzyme
ACAA1	acetyl-CoA acyltransferase 1	ENSDARG00000004687	-0.733	0.0108	enzyme
FAM117A	family with sequence similarity 117 member A	ENSDARG00000078640	-0.733	0.0104	transporter
IL20RA	interleukin 20 receptor subunit alpha	ENSDARG00000032571	-0.734	0.0133	transmembrane receptor
MMEL1	membrane metalloendopeptidase like 1	ENSDARG00000105389	-0.735	0.0487	peptidase
STAP2	signal transducing adaptor family member 2	ENSDARG00000043281	-0.736	0.0283	other
EIF4E	eukaryotic translation initiation factor 4E	ENSDARG00000013274	-0.737	0.0194	translation regulator
LRRC17	leucine rich repeat containing 17	ENSDARG00000037960	-0.737	0.00538	other
STYK1	serine/threonine/tyrosine kinase 1	ENSDARG00000041947	-0.738	0.0227	kinase
FOXRED1	FAD dependent oxidoreductase domain containing 1	ENSDARG00000099705	-0.739	0.023	other
TTC36	tetratricopeptide repeat domain 36	ENSDARG00000011693	-0.739	0.0163	other
FAM20C	FAM20C golgi associated secretory pathway kinase	ENSDARG00000074317	-0.74	0.0431	enzyme
METTL7A	methyltransferase like 7A	ENSDARG00000028478	-0.74	0.0426	other
DNMT3B	DNA methyltransferase 3 beta	ENSDARG00000036791	-0.741	0.00465	enzyme
TXNDC5	thioredoxin domain containing 5	ENSDARG00000009342	-0.741	0.00515	enzyme
TM7SF2	transmembrane 7 superfamily member 2	ENSDARG00000032816	-0.743	0.00064	enzyme
POU2F3	POU class 2 homeobox 3	ENSDARG00000052387	-0.745	0.0494	transcription regulator
SLC39A13	solute carrier family 39 member 13	ENSDARG00000000442	-0.745	0.00333	transporter
PLS1	plastin 1	ENSDARG00000039272	-0.746	0.0146	other
MIP	major intrinsic protein of lens fiber	ENSDARG00000013963	-0.748	0.0013	transporter
FTSJ3	FtsJ RNA 2'-O-methyltransferase 3	ENSDARG00000104938	-0.749	0.0126	enzyme
HSPBP1	HSPA (Hsp70) binding protein 1	ENSDARG00000102937	-0.75	0.00183	other
NAGLU	N-acetyl-alpha-glucosaminidase	ENSDARG00000030156	-0.75	0.0354	enzyme
MOGAT3	monoacylglycerol O-acyltransferase 3	ENSDARG00000003635	-0.751	0.0285	enzyme
SYNPO2L	synaptopodin 2 like	ENSDARG00000078696	-0.751	0.000747	other
NR1D2	nuclear receptor subfamily 1 group D member 2	ENSDARG00000009594	-0.752	0.0113	ligand-dependent nuclear receptor
CAPN5	calpain 5	ENSDARG00000103317	-0.753	0.0348	peptidase
ANO9	anoctamin 9	ENSDARG00000079324	-0.755	0.0118	ion channel
NIPSNAP3A	nipsnap homolog 3A	ENSDARG00000020387	-0.761	0.00176	other
SFRP1	secreted frizzled related protein 1	ENSDARG00000035521	-0.761	0.0263	transmembrane receptor
SGPL1	sphingosine-1-phosphate lyase 1	ENSDARG00000061375	-0.761	0.0405	enzyme
ACBD3	acyl-CoA binding domain containing 3	ENSDARG00000024602	-0.763	0.0328	other
CTBS	chitobiase	ENSDARG00000100002	-0.764	0.0266	enzyme
MYOF	myoferlin	ENSDARG00000017128	-0.764	0.00042	other
SLC2A1	solute carrier family 2 member 1	ENSDARG00000001437	-0.765	0.00808	transporter
FAXDC2	fatty acid hydroxylase domain containing 2	ENSDARG00000023820	-0.766	0.0218	other
PDGFC	platelet derived growth factor C	ENSDARG00000077588	-0.767	0.013	growth factor
RGN	regucalcin	ENSDARG00000098645	-0.767	0.00669	enzyme
CUBN	cubilin	ENSDARG00000087013	-0.769	0.0365	transmembrane receptor
KREMEN1	kringle containing transmembrane protein 1	ENSDARG00000062579	-0.77	0.0398	other
CNKSR3	CNKSR family member 3	ENSDARG00000105277	-0.776	0.0224	kinase
PEX11A	peroxisomal biogenesis factor 11 alpha	ENSDARG00000060707	-0.778	0.0365	other
FERMT2	FERM domain containing kindlin 2	ENSDARG00000020242	-0.779	0.0246	other
RHBDL2	rhomboid like 2	ENSDARG00000069833	-0.779	0.0146	peptidase
TXNRD3	thioredoxin reductase 3	ENSDARG00000100374	-0.779	0.000798	enzyme
ILVBL	ilvB acetolactate synthase like	ENSDARG00000017126	-0.78	0.0162	enzyme
SLC5A9	solute carrier family 5 member 9	ENSDARG00000005518	-0.78	0.0399	transporter
DERA	deoxyribose-phosphate aldolase	ENSDARG00000005897	-0.782	0.00731	enzyme
ANKS4B	ankyrin repeat and sterile alpha motif domain containing 4B	ENSDARG00000036846	-0.784	0.0103	transcription regulator
B4GALNT3	beta-1,4-N-acetyl-galactosaminyltransferase 3	ENSDARG00000058939	-0.785	0.00235	enzyme
GK5	glycerol kinase 5	ENSDARG00000062864	-0.786	0.0144	kinase
HSPA5	heat shock protein family A (Hsp70) member 5	ENSDARG00000103846	-0.786	0.00515	enzyme
CAPN8	calpain 8	ENSDARG00000055715	-0.787	0.0273	peptidase
HNF1B	HNF1 homeobox B	ENSDARG00000006615	-0.789	0.032	transcription regulator
MYRFL	myelin regulatory factor like	ENSDARG00000101645	-0.793	0.0203	other
CHORDC1	cysteine and histidine rich domain containing 1	ENSDARG00000003973	-0.794	0.0223	other
Tmem30c	transmembrane protein 30C	ENSDARG00000009430	-0.795	0.0443	other
BAIAP2L2	BAR/IMD domain containing adaptor protein 2 like 2	ENSDARG00000016483	-0.799	0.0182	other
POPDC2	popeye domain containing 2	ENSDARG00000069922	-0.799	0.0253	other
POLR3D	RNA polymerase III subunit D	ENSDARG00000104516	-0.8	0.00118	transcription regulator
GART	phosphoribosylglycinamide formyltransferase, phosphoribosylglycinamide synthetase, phosphoribosylaminoimidazole synthetase	ENSDARG00000101089	-0.802	2.57e-05	enzyme
MCM4	minichromosome maintenance complex component 4	ENSDARG00000040041	-0.802	0.000116	enzyme
OSBP	oxysterol binding protein	ENSDARG00000004634	-0.802	0.00839	transporter
ZNF367	zinc finger protein 367	ENSDARG00000021086	-0.803	0.00168	transcription regulator
Aox2	aldehyde oxidase 2	ENSDARG00000071475	-0.804	0.0278	enzyme
HIC1	HIC ZBTB transcriptional repressor 1	ENSDARG00000055493	-0.804	0.0392	transcription regulator
CLEC10A	C-type lectin domain containing 10A	ENSDARG00000095963	-0.805	0.0479	other
DNAJB1	DnaJ heat shock protein family (Hsp40) member B1	ENSDARG00000099383	-0.807	0.00178	transcription regulator
TTC38	tetratricopeptide repeat domain 38	ENSDARG00000042188	-0.807	0.0388	other
DMGDH	dimethylglycine dehydrogenase	ENSDARG00000025703	-0.808	0.00769	enzyme
PHB2	prohibitin 2	ENSDARG00000017728	-0.808	0.000149	transcription regulator
URB2	URB2 ribosome biogenesis homolog	ENSDARG00000003217	-0.808	0.00559	other
DCT	dopachrome tautomerase	ENSDARG00000006008	-0.809	0.0139	enzyme
TMED1	transmembrane p24 trafficking protein 1	ENSDARG00000017255	-0.809	0.00301	transporter
ANXA5	annexin A5	ENSDARG00000016470	-0.81	0.0258	transporter
CASP1	caspase 1	ENSDARG00000094433	-0.81	0.013	peptidase
IPO4	importin 4	ENSDARG00000041493	-0.813	0.000244	transporter
CAPN1	calpain 1	ENSDARG00000045199	-0.814	0.00147	peptidase
ANO5	anoctamin 5	ENSDARG00000015731	-0.815	0.0194	ion channel
FITM1	fat storage inducing transmembrane protein 1	ENSDARG00000056464	-0.815	0.0179	other
ALDH1L1	aldehyde dehydrogenase 1 family member L1	ENSDARG00000077004	-0.818	0.00836	enzyme
ACAA2	acetyl-CoA acyltransferase 2	ENSDARG00000038881	-0.82	0.021	enzyme
ASCC3	activating signal cointegrator 1 complex subunit 3	ENSDARG00000086678	-0.821	0.00807	enzyme
SLC4A2	solute carrier family 4 member 2	ENSDARG00000052330	-0.821	0.0175	transporter
GCSH	glycine cleavage system protein H	ENSDARG00000105187	-0.823	0.0112	enzyme
TALDO1	transaldolase 1	ENSDARG00000103369	-0.825	0.000501	enzyme
APOD	apolipoprotein D	ENSDARG00000057437	-0.83	0.0041	transporter
DDB2	damage specific DNA binding protein 2	ENSDARG00000041140	-0.831	0.00481	other
IL13RA2	interleukin 13 receptor subunit alpha 2	ENSDARG00000039436	-0.831	0.0158	transmembrane receptor
TOMM34	translocase of outer mitochondrial membrane 34	ENSDARG00000001557	-0.836	3.83e-06	other
MOGAT1	monoacylglycerol O-acyltransferase 1	ENSDARG00000086481	-0.837	0.00849	enzyme
SLC22A2	solute carrier family 22 member 2	ENSDARG00000030530	-0.838	0.0113	transporter
ABHD14B	abhydrolase domain containing 14B	ENSDARG00000100531	-0.84	0.0381	enzyme
OBSL1	obscurin like cytoskeletal adaptor 1	ENSDARG00000003684	-0.84	0.0119	other
SCP2	sterol carrier protein 2	ENSDARG00000012194	-0.841	0.00424	transporter
AGXT	alanine--glyoxylate and serine--pyruvate aminotransferase	ENSDARG00000052099	-0.842	0.00805	enzyme
OSGIN1	oxidative stress induced growth inhibitor 1	ENSDARG00000052279	-0.842	0.000478	growth factor
OSR2	odd-skipped related transciption factor 2	ENSDARG00000038006	-0.842	0.00136	transcription regulator
ATF6B	activating transcription factor 6 beta	ENSDARG00000101369	-0.843	0.00382	transcription regulator
MCM5	minichromosome maintenance complex component 5	ENSDARG00000019507	-0.843	0.000529	enzyme
CKB	creatine kinase B	ENSDARG00000069752	-0.844	0.00449	kinase
PRLR	prolactin receptor	ENSDARG00000016570	-0.844	0.000166	transmembrane receptor
PIK3C2G	phosphatidylinositol-4-phosphate 3-kinase catalytic subunit type 2 gamma	ENSDARG00000099803	-0.848	0.00706	kinase
HK2	hexokinase 2	ENSDARG00000101482	-0.849	0.0109	kinase
SMYD1	SET and MYND domain containing 1	ENSDARG00000091253	-0.849	0.000486	transcription regulator
RHBG	Rh family B glycoprotein	ENSDARG00000009018	-0.853	0.0203	transporter
TRIM45	tripartite motif containing 45	ENSDARG00000076781	-0.855	0.00527	other
CNKSR1	connector enhancer of kinase suppressor of Ras 1	ENSDARG00000032932	-0.857	0.00318	other
CYP27A1	cytochrome P450 family 27 subfamily A member 1	ENSDARG00000033802	-0.857	0.0319	enzyme
GLS2	glutaminase 2	ENSDARG00000069095	-0.859	0.0358	enzyme
HSPE1	heat shock protein family E (Hsp10) member 1	ENSDARG00000056167	-0.86	0.000242	enzyme
IRF1	interferon regulatory factor 1	ENSDARG00000043249	-0.86	0.0425	transcription regulator
MCM2	minichromosome maintenance complex component 2	ENSDARG00000102798	-0.86	0.00198	enzyme
PDIA5	protein disulfide isomerase family A member 5	ENSDARG00000069242	-0.863	0.000303	enzyme
POMC	proopiomelanocortin	ENSDARG00000043135	-0.863	0.0197	other
MTHFD1	methylenetetrahydrofolate dehydrogenase, cyclohydrolase and formyltetrahydrofolate synthetase 1	ENSDARG00000040492	-0.864	0.000377	enzyme
COL28A1	collagen type XXVIII alpha 1 chain	ENSDARG00000077084	-0.866	0.000485	other
HTRA4	HtrA serine peptidase 4	ENSDARG00000005943	-0.868	0.00899	peptidase
SNX8	sorting nexin 8	ENSDARG00000074842	-0.868	0.0379	transporter
CDCA7	cell division cycle associated 7	ENSDARG00000077620	-0.869	0.00076	other
SH3TC1	SH3 domain and tetratricopeptide repeats 1	ENSDARG00000077330	-0.869	0.00884	other
SLC10A2	solute carrier family 10 member 2	ENSDARG00000014916	-0.869	0.014	transporter
FKBP7	FKBP prolyl isomerase 7	ENSDARG00000010962	-0.87	0.00521	enzyme
PCYOX1	prenylcysteine oxidase 1	ENSDARG00000103052	-0.872	0.0107	enzyme
ACOX1	acyl-CoA oxidase 1	ENSDARG00000014727	-0.874	0.00271	enzyme
ACSL6	acyl-CoA synthetase long chain family member 6	ENSDARG00000003854	-0.875	0.0141	enzyme
PITPNB	phosphatidylinositol transfer protein beta	ENSDARG00000036005	-0.88	0.00562	transporter
PMEL	premelanosome protein	ENSDARG00000091298	-0.885	0.00604	enzyme
WNT10A	Wnt family member 10A	ENSDARG00000017155	-0.885	0.0414	other
GPT	glutamic--pyruvic transaminase	ENSDARG00000019541	-0.888	0.0105	enzyme
PBLD	phenazine biosynthesis like protein domain containing	ENSDARG00000016704	-0.89	0.015	enzyme
PXMP2	peroxisomal membrane protein 2	ENSDARG00000003144	-0.891	0.0112	other
PAPSS2	3'-phosphoadenosine 5'-phosphosulfate synthase 2	ENSDARG00000071021	-0.892	0.0135	enzyme
RIPK1	receptor interacting serine/threonine kinase 1	ENSDARG00000006677	-0.892	0.0321	kinase
MAMDC4	MAM domain containing 4	ENSDARG00000087633	-0.894	0.0423	other
FDXR	ferredoxin reductase	ENSDARG00000089369	-0.896	0.00422	enzyme
EXOC3L4	exocyst complex component 3 like 4	ENSDARG00000058180	-0.897	0.0487	other
PPP1R3B	protein phosphatase 1 regulatory subunit 3B	ENSDARG00000044691	-0.904	0.00219	phosphatase
EBP	EBP cholestenol delta-isomerase	ENSDARG00000046098	-0.908	0.0114	enzyme
EPS8L2	EPS8 like 2	ENSDARG00000058108	-0.909	0.00729	other
FKBP9	FKBP prolyl isomerase 9	ENSDARG00000005023	-0.91	0.00959	enzyme
PLA2G4F	phospholipase A2 group IVF	ENSDARG00000056535	-0.91	0.0185	enzyme
ADSS2	adenylosuccinate synthase 2	ENSDARG00000002071	-0.911	0.022	enzyme
FSCN2	fascin actin-bundling protein 2, retinal	ENSDARG00000059574	-0.911	0.0393	other
APOA1	apolipoprotein A1	ENSDARG00000101324	-0.915	6.26e-05	transporter
AKR1B1	aldo-keto reductase family 1 member B	ENSDARG00000006215	-0.92	0.000779	enzyme
HPN	hepsin	ENSDARG00000027609	-0.92	0.0195	peptidase
IGFBP2	insulin like growth factor binding protein 2	ENSDARG00000052470	-0.92	0.00033	other
GPD1	glycerol-3-phosphate dehydrogenase 1	ENSDARG00000043701	-0.921	2.75e-05	enzyme
CA4	carbonic anhydrase 4	ENSDARG00000044512	-0.922	0.0183	enzyme
ANKRD33	ankyrin repeat domain 33	ENSDARG00000055638	-0.924	0.00768	transcription regulator
CLUH	clustered mitochondria homolog	ENSDARG00000030913	-0.924	0.00119	translation regulator
USP21	ubiquitin specific peptidase 21	ENSDARG00000094280	-0.925	0.00882	peptidase
FOXA3	forkhead box A3	ENSDARG00000012788	-0.926	0.00021	transcription regulator
SHMT1	serine hydroxymethyltransferase 1	ENSDARG00000052816	-0.93	0.00272	enzyme
SLC3A1	solute carrier family 3 member 1	ENSDARG00000017165	-0.93	0.00698	transporter
TXNIP	thioredoxin interacting protein	ENSDARG00000070000	-0.932	7.64e-07	other
TEAD3	TEA domain transcription factor 3	ENSDARG00000063649	-0.933	0.00426	transcription regulator
TP73	tumor protein p73	ENSDARG00000017953	-0.933	0.0442	transcription regulator
B4GALT1	beta-1,4-galactosyltransferase 1	ENSDARG00000104404	-0.934	0.00631	enzyme
SLC22A4	solute carrier family 22 member 4	ENSDARG00000101021	-0.935	0.0409	transporter
ALAS1	5'-aminolevulinate synthase 1	ENSDARG00000021059	-0.937	0.0025	enzyme
GC	GC vitamin D binding protein	ENSDARG00000089310	-0.937	0.0113	transporter
EPX	eosinophil peroxidase	ENSDARG00000019521	-0.941	0.024	enzyme
HAO2	hydroxyacid oxidase 2	ENSDARG00000027992	-0.942	0.0121	enzyme
CLEC4M	C-type lectin domain family 4 member M	ENSDARG00000059049	-0.947	0.0172	other
CLDN8	claudin 8	ENSDARG00000040628	-0.95	0.000551	other
LECT2	leukocyte cell derived chemotaxin 2	ENSDARG00000033227	-0.95	0.0259	other
CD36	CD36 molecule	ENSDARG00000032639	-0.951	0.014	transmembrane receptor
GPRC5C	G protein-coupled receptor class C group 5 member C	ENSDARG00000100862	-0.96	0.0107	G-protein coupled receptor
ELOVL5	ELOVL fatty acid elongase 5	ENSDARG00000004979	-0.961	0.0069	enzyme
METAP2	methionyl aminopeptidase 2	ENSDARG00000069261	-0.962	0.000243	peptidase
STAT6	signal transducer and activator of transcription 6	ENSDARG00000015902	-0.971	0.00311	transcription regulator
FAH	fumarylacetoacetate hydrolase	ENSDARG00000101762	-0.976	0.00702	enzyme
FAM102A	family with sequence similarity 102 member A	ENSDARG00000016866	-0.977	4.27e-05	other
TCAF2	TRPM8 channel associated factor 2	ENSDARG00000009402	-0.977	0.00446	other
ACO1	aconitase 1	ENSDARG00000026376	-0.981	0.000203	enzyme
BACE2	beta-secretase 2	ENSDARG00000044781	-0.982	0.00873	peptidase
AADAC	arylacetamide deacetylase	ENSDARG00000063621	-0.984	0.0386	enzyme
CYB5A	cytochrome b5 type A	ENSDARG00000098589	-0.984	0.00445	enzyme
HOGA1	4-hydroxy-2-oxoglutarate aldolase 1	ENSDARG00000018944	-0.984	0.0212	enzyme
Rrbp1	ribosome binding protein 1	ENSDARG00000041703	-0.984	0.00154	transporter
PDSS2	decaprenyl diphosphate synthase subunit 2	ENSDARG00000012563	-0.987	0.000188	enzyme
CORO6	coronin 6	ENSDARG00000102272	-0.988	0.0447	other
P2RX1	purinergic receptor P2X 1	ENSDARG00000016695	-0.989	0.00439	ion channel
SERPINA1	serpin family A member 1	ENSDARG00000090286	-0.997	0.00376	other
ALLC	allantoicase	ENSDARG00000042562	-0.998	0.0182	enzyme
C2	complement C2	ENSDARG00000019772	-1.004	0.0292	peptidase
NECTIN4	nectin cell adhesion molecule 4	ENSDARG00000103148	-1.008	0.022	other
SMPDL3B	sphingomyelin phosphodiesterase acid like 3B	ENSDARG00000010130	-1.008	0.0274	enzyme
Urah	urate (5-hydroxyiso-) hydrolase	ENSDARG00000100719	-1.011	0.00671	enzyme
TBX1	T-box transcription factor 1	ENSDARG00000031891	-1.012	0.0198	transcription regulator
ENOSF1	enolase superfamily member 1	ENSDARG00000038359	-1.014	0.00103	enzyme
LTA4H	leukotriene A4 hydrolase	ENSDARG00000006029	-1.014	0.00553	enzyme
MCM3	minichromosome maintenance complex component 3	ENSDARG00000024204	-1.016	6.92e-05	enzyme
FOLR1	folate receptor alpha	ENSDARG00000102442	-1.017	0.00918	transporter
GPX7	glutathione peroxidase 7	ENSDARG00000091511	-1.017	0.0107	enzyme
SAT1	spermidine/spermine N1-acetyltransferase 1	ENSDARG00000035652	-1.019	4.45e-06	enzyme
ALDH4A1	aldehyde dehydrogenase 4 family member A1	ENSDARG00000038207	-1.021	0.00145	enzyme
PTGES3L	prostaglandin E synthase 3 like	ENSDARG00000079462	-1.021	0.0011	other
MFSD14B	major facilitator superfamily domain containing 14B	ENSDARG00000010023	-1.023	6.15e-05	other
INKA1	inka box actin regulator 1	ENSDARG00000070404	-1.024	0.000133	other
Fer1l4	fer-1-like 4 (C. elegans)	ENSDARG00000076952	-1.026	0.00453	other
EHHADH	enoyl-CoA hydratase and 3-hydroxyacyl CoA dehydrogenase	ENSDARG00000070029	-1.027	0.000418	enzyme
NWD1	NACHT and WD repeat domain containing 1	ENSDARG00000076110	-1.027	0.0221	other
IQGAP2	IQ motif containing GTPase activating protein 2	ENSDARG00000060010	-1.036	0.0025	other
TYRP1	tyrosinase related protein 1	ENSDARG00000056151	-1.041	0.000656	enzyme
PCTP	phosphatidylcholine transfer protein	ENSDARG00000073985	-1.048	0.00441	transporter
C8B	complement C8 beta chain	ENSDARG00000039517	-1.052	0.00307	other
CRYAB	crystallin alpha B	ENSDARG00000101380	-1.052	0.0381	other
SHISA2	shisa family member 2	ENSDARG00000088232	-1.053	0.0292	other
SULT2B1	sulfotransferase family 2B member 1	ENSDARG00000103785	-1.053	0.00805	enzyme
CFAP298	cilia and flagella associated protein 298	ENSDARG00000035332	-1.054	2.31e-06	other
MB	myoglobin	ENSDARG00000031952	-1.054	0.00513	transporter
ITGA2	integrin subunit alpha 2	ENSDARG00000062974	-1.056	0.00307	transmembrane receptor
DNAJA1	DnaJ heat shock protein family (Hsp40) member A1	ENSDARG00000030972	-1.058	1.04e-05	other
WWTR1	WW domain containing transcription regulator 1	ENSDARG00000067719	-1.058	0.00197	transcription regulator
ALDH3B1	aldehyde dehydrogenase 3 family member B1	ENSDARG00000013839	-1.061	0.000139	enzyme
FDFT1	farnesyl-diphosphate farnesyltransferase 1	ENSDARG00000101062	-1.061	0.000328	enzyme
DNAJC22	DnaJ heat shock protein family (Hsp40) member C22	ENSDARG00000037067	-1.064	0.0377	other
HNF4G	hepatocyte nuclear factor 4 gamma	ENSDARG00000071565	-1.067	0.000657	transcription regulator
NFATC2	nuclear factor of activated T cells 2	ENSDARG00000100927	-1.068	0.0404	transcription regulator
GCNT7	glucosaminyl (N-acetyl) transferase family member 7	ENSDARG00000040608	-1.075	0.00333	other
PGAM1	phosphoglycerate mutase 1	ENSDARG00000005423	-1.075	2.89e-07	phosphatase
ACSF2	acyl-CoA synthetase family member 2	ENSDARG00000061201	-1.077	0.00064	enzyme
ABCC2	ATP binding cassette subfamily C member 2	ENSDARG00000014031	-1.083	0.00679	transporter
GRHL1	grainyhead like transcription factor 1	ENSDARG00000061391	-1.086	0.00395	transcription regulator
SLC17A9	solute carrier family 17 member 9	ENSDARG00000011049	-1.086	0.00254	transporter
PM20D1	peptidase M20 domain containing 1	ENSDARG00000037551	-1.092	6.53e-05	peptidase
OSTN	osteocrin	ENSDARG00000054055	-1.095	0.0496	other
COMTD1	catechol-O-methyltransferase domain containing 1	ENSDARG00000078918	-1.097	0.00502	enzyme
MCM6	minichromosome maintenance complex component 6	ENSDARG00000057683	-1.099	0.000108	enzyme
NEURL2	neuralized E3 ubiquitin protein ligase 2	ENSDARG00000062446	-1.102	0.00272	other
SLC43A1	solute carrier family 43 member 1	ENSDARG00000037748	-1.102	3.29e-05	transporter
CPZ	carboxypeptidase Z	ENSDARG00000075521	-1.104	0.001	peptidase
PAPLN	papilin, proteoglycan like sulfated glycoprotein	ENSDARG00000027867	-1.108	0.00209	other
CAMKK2	calcium/calmodulin dependent protein kinase kinase 2	ENSDARG00000015134	-1.111	0.0004	kinase
PTPRH	protein tyrosine phosphatase receptor type H	ENSDARG00000079560	-1.114	0.0473	phosphatase
RDH13	retinol dehydrogenase 13	ENSDARG00000008491	-1.114	0.00128	enzyme
HSPA4	heat shock protein family A (Hsp70) member 4	ENSDARG00000004754	-1.12	0.000419	other
MAP3K20	mitogen-activated protein kinase kinase kinase 20	ENSDARG00000006978	-1.122	0.0033	kinase
URAD	ureidoimidazoline (2-oxo-4-hydroxy-4-carboxy-5-) decarboxylase	ENSDARG00000071579	-1.122	0.00707	enzyme
CDH17	cadherin 17	ENSDARG00000005112	-1.127	0.0063	transporter
CFB	complement factor B	ENSDARG00000005616	-1.134	0.0103	peptidase
MOCS1	molybdenum cofactor synthesis 1	ENSDARG00000078479	-1.134	0.024	other
CDH26	cadherin 26	ENSDARG00000078404	-1.138	0.00238	other
SLC22A7	solute carrier family 22 member 7	ENSDARG00000056028	-1.138	0.000623	transporter
F9	coagulation factor IX	ENSDARG00000029493	-1.143	0.0369	peptidase
MARVELD3	MARVEL domain containing 3	ENSDARG00000099654	-1.143	0.0118	other
GRK7	G protein-coupled receptor kinase 7	ENSDARG00000055534	-1.145	1.7e-06	kinase
ETNPPL	ethanolamine-phosphate phospho-lyase	ENSDARG00000035544	-1.149	0.00178	enzyme
PKHD1L1	PKHD1 like 1	ENSDARG00000040004	-1.149	0.0144	other
ITIH3	inter-alpha-trypsin inhibitor heavy chain 3	ENSDARG00000055036	-1.15	0.00714	other
CLDN15	claudin 15	ENSDARG00000112049	-1.153	0.00563	other
LRG1	leucine rich alpha-2-glycoprotein 1	ENSDARG00000029388	-1.157	0.002	other
GFPT2	glutamine-fructose-6-phosphate transaminase 2	ENSDARG00000044094	-1.158	0.00954	enzyme
SGPP2	sphingosine-1-phosphate phosphatase 2	ENSDARG00000079608	-1.166	0.0224	phosphatase
HSPD1	heat shock protein family D (Hsp60) member 1	ENSDARG00000056160	-1.172	3.25e-06	enzyme
AGXT2	alanine--glyoxylate aminotransferase 2	ENSDARG00000100709	-1.183	0.00145	enzyme
PLB1	phospholipase B1	ENSDARG00000096445	-1.184	8.27e-05	enzyme
HID1	HID1 domain containing	ENSDARG00000100583	-1.188	0.027	other
CHIA	chitinase acidic	ENSDARG00000009612	-1.192	0.039	enzyme
E2F1	E2F transcription factor 1	ENSDARG00000103868	-1.192	0.0069	transcription regulator
SLC7A9	solute carrier family 7 member 9	ENSDARG00000005894	-1.195	0.002	transporter
FBP2	fructose-bisphosphatase 2	ENSDARG00000012366	-1.201	1.11e-06	phosphatase
C8G	complement C8 gamma chain	ENSDARG00000032098	-1.202	0.00162	transporter
IGFALS	insulin like growth factor binding protein acid labile subunit	ENSDARG00000037836	-1.202	0.0208	other
NUDT7	nudix hydrolase 7	ENSDARG00000070387	-1.202	0.0088	enzyme
OCIAD2	OCIA domain containing 2	ENSDARG00000052336	-1.206	0.0312	other
ITPKB	inositol-trisphosphate 3-kinase B	ENSDARG00000010059	-1.209	0.000215	kinase
CNN1	calponin 1	ENSDARG00000102398	-1.213	0.0224	other
DPEP1	dipeptidase 1	ENSDARG00000068181	-1.216	0.0039	peptidase
ELOVL2	ELOVL fatty acid elongase 2	ENSDARG00000045414	-1.222	0.00156	enzyme
DOCK5	dedicator of cytokinesis 5	ENSDARG00000001968	-1.229	0.000637	other
ALDH8A1	aldehyde dehydrogenase 8 family member A1	ENSDARG00000036776	-1.24	0.000657	enzyme
HNF1A	HNF1 homeobox A	ENSDARG00000009470	-1.24	0.00944	transcription regulator
IL6R	interleukin 6 receptor	ENSDARG00000104474	-1.244	0.00757	transmembrane receptor
LRAT	lecithin retinol acyltransferase	ENSDARG00000037278	-1.245	1.34e-06	enzyme
ANXA2	annexin A2	ENSDARG00000053625	-1.248	0.00626	other
Stra6l	STRA6-like	ENSDARG00000062467	-1.25	0.00186	other
MCOLN2	mucolipin TRP cation channel 2	ENSDARG00000098918	-1.251	0.0404	ion channel
PLXND1	plexin D1	ENSDARG00000086057	-1.26	0.00477	transmembrane receptor
RPE65	retinoid isomerohydrolase RPE65	ENSDARG00000007480	-1.26	0.00486	enzyme
FMO5	flavin containing dimethylaniline monoxygenase 5	ENSDARG00000043518	-1.264	0.00245	enzyme
CEACAM20	CEA cell adhesion molecule 20	ENSDARG00000076981	-1.266	0.0244	other
SLC13A2	solute carrier family 13 member 2	ENSDARG00000053853	-1.271	0.00372	transporter
CRY2	cryptochrome circadian regulator 2	ENSDARG00000102403	-1.273	5e-10	enzyme
NR1H4	nuclear receptor subfamily 1 group H member 4	ENSDARG00000057741	-1.29	5.03e-05	ligand-dependent nuclear receptor
HAL	histidine ammonia-lyase	ENSDARG00000017444	-1.293	0.000117	enzyme
CYP2R1	cytochrome P450 family 2 subfamily R member 1	ENSDARG00000056587	-1.294	0.000155	enzyme
MVD	mevalonate diphosphate decarboxylase	ENSDARG00000099336	-1.296	4.42e-06	enzyme
DPYS	dihydropyrimidinase	ENSDARG00000079543	-1.299	0.000268	enzyme
SORD	sorbitol dehydrogenase	ENSDARG00000053405	-1.303	1.12e-06	enzyme
CPN2	carboxypeptidase N subunit 2	ENSDARG00000063518	-1.308	0.0106	peptidase
ALAS2	5'-aminolevulinate synthase 2	ENSDARG00000038643	-1.312	2.47e-06	enzyme
ITGA4	integrin subunit alpha 4	ENSDARG00000103056	-1.326	0.00295	transmembrane receptor
SLC22A6	solute carrier family 22 member 6	ENSDARG00000019713	-1.327	0.00641	transporter
SUCLG2	succinate-CoA ligase GDP-forming subunit beta	ENSDARG00000044914	-1.328	4.22e-05	enzyme
SERPINF2	serpin family F member 2	ENSDARG00000061383	-1.339	0.00125	other
SLC6A14	solute carrier family 6 member 14	ENSDARG00000029866	-1.34	0.0052	transporter
AQP7	aquaporin 7	ENSDARG00000026787	-1.345	0.00862	transporter
ABCC4	ATP binding cassette subfamily C member 4	ENSDARG00000058953	-1.347	6.55e-05	transporter
ACE	angiotensin I converting enzyme	ENSDARG00000079166	-1.348	7.41e-05	peptidase
PHKA1	phosphorylase kinase regulatory subunit alpha 1	ENSDARG00000105039	-1.353	0.000109	kinase
DIO1	iodothyronine deiodinase 1	ENSDARG00000042112	-1.356	8.89e-09	enzyme
HMGCR	3-hydroxy-3-methylglutaryl-CoA reductase	ENSDARG00000052734	-1.356	0.000129	enzyme
AMDHD1	amidohydrolase domain containing 1	ENSDARG00000007366	-1.357	0.000211	enzyme
KLHL40	kelch like family member 40	ENSDARG00000039052	-1.357	0.00209	other
ELF3	E74 like ETS transcription factor 3	ENSDARG00000077982	-1.36	0.000191	transcription regulator
EXOC3L2	exocyst complex component 3 like 2	ENSDARG00000030782	-1.361	0.000116	other
TF	transferrin	ENSDARG00000016771	-1.37	1.01e-05	transporter
Tmbim7	transmembrane BAX inhibitor motif containing 7	ENSDARG00000055138	-1.373	0.00954	other
Ang4	angiogenin, ribonuclease A family, member 4	ENSDARG00000036171	-1.379	0.00818	enzyme
TDO2	tryptophan 2,3-dioxygenase	ENSDARG00000071429	-1.383	1.91e-06	enzyme
ATP1A2	ATPase Na+/K+ transporting subunit alpha 2	ENSDARG00000010472	-1.385	8.16e-05	transporter
SLC25A1	solute carrier family 25 member 1	ENSDARG00000076381	-1.385	0.00783	transporter
DPYD	dihydropyrimidine dehydrogenase	ENSDARG00000010267	-1.396	3.8e-07	enzyme
DHCR7	7-dehydrocholesterol reductase	ENSDARG00000103226	-1.398	2.11e-07	enzyme
PIK3CG	phosphatidylinositol-4,5-bisphosphate 3-kinase catalytic subunit gamma	ENSDARG00000037527	-1.399	0.0192	kinase
BCO1	beta-carotene oxygenase 1	ENSDARG00000103659	-1.406	0.00321	enzyme
Gcg	glucagon	ENSDARG00000079296	-1.407	0.0156	other
OIT3	oncoprotein induced transcript 3	ENSDARG00000087227	-1.407	0.042	other
ACSL3	acyl-CoA synthetase long chain family member 3	ENSDARG00000032079	-1.41	0.00118	enzyme
RCN3	reticulocalbin 3	ENSDARG00000037961	-1.411	0.000794	other
DPP4	dipeptidyl peptidase 4	ENSDARG00000079420	-1.414	0.000215	peptidase
SHBG	sex hormone binding globulin	ENSDARG00000019492	-1.415	0.000146	other
IL17RA	interleukin 17 receptor A	ENSDARG00000103208	-1.416	0.00743	transmembrane receptor
FABP2	fatty acid binding protein 2	ENSDARG00000006427	-1.426	0.0244	transporter
NOSTRIN	nitric oxide synthase trafficking	ENSDARG00000077866	-1.428	0.0405	transcription regulator
OAT	ornithine aminotransferase	ENSDARG00000078425	-1.437	0.000123	enzyme
TP53I3	tumor protein p53 inducible protein 3	ENSDARG00000106158	-1.439	0.00446	enzyme
GATM	glycine amidinotransferase	ENSDARG00000036239	-1.441	4.57e-08	enzyme
ADAMTS17	ADAM metallopeptidase with thrombospondin type 1 motif 17	ENSDARG00000075555	-1.444	0.0104	other
POSTN	periostin	ENSDARG00000043806	-1.445	2.75e-05	other
MST1	macrophage stimulating 1	ENSDARG00000103308	-1.446	5.97e-05	growth factor
CPB2	carboxypeptidase B2	ENSDARG00000037144	-1.451	2.28e-05	peptidase
SLC2A2	solute carrier family 2 member 2	ENSDARG00000056196	-1.458	5.7e-05	transporter
ARSI	arylsulfatase family member I	ENSDARG00000117075	-1.459	0.0365	enzyme
ADAMTS13	ADAM metallopeptidase with thrombospondin type 1 motif 13	ENSDARG00000076270	-1.46	1.95e-05	peptidase
SOD3	superoxide dismutase 3	ENSDARG00000070168	-1.463	0.0171	enzyme
Slc47a2	solute carrier family 47, member 2	ENSDARG00000060051	-1.469	0.000195	transporter
AGMAT	agmatinase	ENSDARG00000059700	-1.479	0.00093	enzyme
NIPSNAP1	nipsnap homolog 1	ENSDARG00000005320	-1.479	0.000108	enzyme
ABCG8	ATP binding cassette subfamily G member 8	ENSDARG00000063059	-1.48	0.0164	transporter
C8A	complement C8 alpha chain	ENSDARG00000039516	-1.481	0.00118	other
ADK	adenosine kinase	ENSDARG00000039429	-1.483	5.59e-08	kinase
HNF4A	hepatocyte nuclear factor 4 alpha	ENSDARG00000021494	-1.485	7.81e-05	transcription regulator
MBL2	mannose binding lectin 2	ENSDARG00000054202	-1.488	0.00851	other
VWA2	von Willebrand factor A domain containing 2	ENSDARG00000075441	-1.488	3.34e-05	other
ACOT12	acyl-CoA thioesterase 12	ENSDARG00000054534	-1.494	6.4e-05	enzyme
KCNJ16	potassium inwardly rectifying channel subfamily J member 16	ENSDARG00000045039	-1.5	0.0331	ion channel
SERPINB6	serpin family B member 6	ENSDARG00000096888	-1.504	0.00435	other
F7	coagulation factor VII	ENSDARG00000100782	-1.517	4.54e-05	peptidase
EMILIN3	elastin microfibril interfacer 3	ENSDARG00000078052	-1.521	0.0225	other
VTCN1	V-set domain containing T cell activation inhibitor 1	ENSDARG00000078643	-1.524	0.0353	other
FGF19	fibroblast growth factor 19	ENSDARG00000098663	-1.525	0.00135	growth factor
TFR2	transferrin receptor 2	ENSDARG00000103727	-1.534	0.0171	transporter
GALNT8	polypeptide N-acetylgalactosaminyltransferase 8	ENSDARG00000045851	-1.535	0.00818	enzyme
SC5D	sterol-C5-desaturase	ENSDARG00000044642	-1.535	0.000727	enzyme
EZR	ezrin	ENSDARG00000020944	-1.536	8.27e-05	other
FBP1	fructose-bisphosphatase 1	ENSDARG00000020364	-1.536	1.81e-05	phosphatase
TMEM150B	transmembrane protein 150B	ENSDARG00000056144	-1.537	0.0115	other
HMGCS1	3-hydroxy-3-methylglutaryl-CoA synthase 1	ENSDARG00000103025	-1.554	1.43e-05	enzyme
HSD11B1L	hydroxysteroid 11-beta dehydrogenase 1 like	ENSDARG00000110341	-1.556	0.0038	other
RNPS1	RNA binding protein with serine rich domain 1	ENSDARG00000116743	-1.56	9.68e-06	other
SLC5A1	solute carrier family 5 member 1	ENSDARG00000013871	-1.56	0.00287	transporter
MAT1A	methionine adenosyltransferase 1A	ENSDARG00000039605	-1.564	0.000136	enzyme
ACMSD	aminocarboxymuconate semialdehyde decarboxylase	ENSDARG00000062549	-1.565	5.53e-06	enzyme
KCNJ2	potassium inwardly rectifying channel subfamily J member 2	ENSDARG00000019418	-1.565	1.68e-05	ion channel
TEF	TEF transcription factor, PAR bZIP family member	ENSDARG00000039117	-1.57	9.27e-08	transcription regulator
RGS21	regulator of G protein signaling 21	ENSDARG00000089077	-1.575	0.0335	enzyme
SLC5A12	solute carrier family 5 member 12	ENSDARG00000005004	-1.577	0.0174	transporter
SLC29A1	solute carrier family 29 member 1 (Augustine blood group)	ENSDARG00000054447	-1.587	7.69e-06	transporter
Cyp2ac1	cytochrome P450, family 2, subfamily ac, polypeptide 1	ENSDARG00000101861	-1.595	0.000727	other
GCG	glucagon	ENSDARG00000040907	-1.615	0.00301	other
SULT1C2	sulfotransferase family 1C member 2	ENSDARG00000006811	-1.619	0.00015	enzyme
HABP2	hyaluronan binding protein 2	ENSDARG00000057498	-1.62	7.3e-05	peptidase
VTN	vitronectin	ENSDARG00000053831	-1.628	3.29e-05	other
FOXN1	forkhead box N1	ENSDARG00000011879	-1.63	5.93e-06	transcription regulator
Uox	urate oxidase	ENSDARG00000007024	-1.633	1.32e-06	enzyme
MASP2	MBL associated serine protease 2	ENSDARG00000007988	-1.634	0.000856	peptidase
MSMO1	methylsterol monooxygenase 1	ENSDARG00000055876	-1.635	4.83e-08	enzyme
OLFM4	olfactomedin 4	ENSDARG00000087625	-1.636	0.00439	other
C5	complement C5	ENSDARG00000021004	-1.64	0.0276	cytokine
HSF2	heat shock transcription factor 2	ENSDARG00000053097	-1.651	2.05e-13	transcription regulator
MTTP	microsomal triglyceride transfer protein	ENSDARG00000008637	-1.658	0.00149	transporter
KMO	kynurenine 3-monooxygenase	ENSDARG00000009160	-1.662	2.65e-08	enzyme
BEST4	bestrophin 4	ENSDARG00000078455	-1.67	0.014	other
UNC93B1	unc-93 homolog B1, TLR signaling regulator	ENSDARG00000069114	-1.675	0.00166	other
F2	coagulation factor II, prothrombin	ENSDARG00000036041	-1.677	9.34e-05	peptidase
SLC16A8	solute carrier family 16 member 8	ENSDARG00000045153	-1.685	0.00175	transporter
MOGAT2	monoacylglycerol O-acyltransferase 2	ENSDARG00000019228	-1.692	0.00163	enzyme
AGR2	anterior gradient 2, protein disulphide isomerase family member	ENSDARG00000070480	-1.695	1.29e-06	other
HYAL2	hyaluronidase 2	ENSDARG00000059931	-1.695	0.00951	enzyme
CDHR2	cadherin related family member 2	ENSDARG00000068586	-1.698	4.88e-08	other
PDZK1	PDZ domain containing 1	ENSDARG00000022261	-1.7	0.000103	other
STX7	syntaxin 7	ENSDARG00000069208	-1.703	0.000167	transporter
UGT2A3	UDP glucuronosyltransferase family 2 member A3	ENSDARG00000113218	-1.704	0.00323	enzyme
HAO1	hydroxyacid oxidase 1	ENSDARG00000024160	-1.705	1.41e-05	enzyme
TRPM5	transient receptor potential cation channel subfamily M member 5	ENSDARG00000059792	-1.714	0.0196	ion channel
HKDC1	hexokinase domain containing 1	ENSDARG00000038703	-1.727	0.000741	kinase
MPEG1	macrophage expressed 1	ENSDARG00000043093	-1.753	1.63e-07	other
VIL1	villin 1	ENSDARG00000040466	-1.759	1.26e-05	other
UNC45B	unc-45 myosin chaperone B	ENSDARG00000008433	-1.762	1.04e-05	other
SULT1A1	sulfotransferase family 1A member 1	ENSDARG00000018361	-1.775	4.54e-05	enzyme
SERPINC1	serpin family C member 1	ENSDARG00000042684	-1.776	9.39e-05	enzyme
HSPA1L	heat shock protein family A (Hsp70) member 1 like	ENSDARG00000021924	-1.778	4.59e-07	other
AOC1	amine oxidase copper containing 1	ENSDARG00000061355	-1.785	5.42e-06	enzyme
PRSS48	serine protease 48	ENSDARG00000061858	-1.79	0.0113	other
CYP7A1	cytochrome P450 family 7 subfamily A member 1	ENSDARG00000069018	-1.792	1.21e-05	enzyme
ACE2	angiotensin converting enzyme 2	ENSDARG00000016918	-1.803	0.0117	peptidase
METTL11B	methyltransferase like 11B	ENSDARG00000042033	-1.803	8.5e-09	enzyme
CYP51A1	cytochrome P450 family 51 subfamily A member 1	ENSDARG00000042641	-1.814	2.31e-06	enzyme
PC	pyruvate carboxylase	ENSDARG00000051939	-1.821	2.06e-05	enzyme
LIPC	lipase C, hepatic type	ENSDARG00000053476	-1.832	0.00602	enzyme
MGAM	maltase-glucoamylase	ENSDARG00000101629	-1.838	1.22e-05	enzyme
TM4SF5	transmembrane 4 L six family member 5	ENSDARG00000055185	-1.844	0.000196	other
SLC18B1	solute carrier family 18 member B1	ENSDARG00000044047	-1.845	0.000473	other
MMP11	matrix metallopeptidase 11	ENSDARG00000016718	-1.853	8.89e-09	peptidase
OXCT1	3-oxoacid CoA-transferase 1	ENSDARG00000054319	-1.861	5.75e-06	enzyme
A2M	alpha-2-macroglobulin	ENSDARG00000056314	-1.862	0.0137	transporter
BARX2	BARX homeobox 2	ENSDARG00000041098	-1.863	0.00102	transcription regulator
GYS2	glycogen synthase 2	ENSDARG00000004904	-1.882	5.26e-08	enzyme
SERPINA9	serpin family A member 9	ENSDARG00000077960	-1.882	0.000327	other
PER3	period circadian regulator 3	ENSDARG00000010519	-1.883	3.03e-05	other
UPB1	beta-ureidopropionase 1	ENSDARG00000011521	-1.895	8.85e-08	enzyme
COL10A1	collagen type X alpha 1 chain	ENSDARG00000101535	-1.904	0.00149	other
SDR42E1	short chain dehydrogenase/reductase family 42E, member 1	ENSDARG00000098838	-1.926	1.35e-07	enzyme
PCK2	phosphoenolpyruvate carboxykinase 2, mitochondrial	ENSDARG00000020956	-1.95	6.17e-06	kinase
PPARG	peroxisome proliferator activated receptor gamma	ENSDARG00000031848	-1.95	3.28e-06	ligand-dependent nuclear receptor
FMOD	fibromodulin	ENSDARG00000010294	-1.969	2.47e-05	other
F11R	F11 receptor	ENSDARG00000068114	-1.973	0.000662	other
CDH1	cadherin 1	ENSDARG00000100449	-1.987	1.53e-06	other
CYP2J2	cytochrome P450 family 2 subfamily J member 2	ENSDARG00000042982	-2	0.000166	enzyme
GBGT1	globoside alpha-1,3-N-acetylgalactosaminyltransferase 1 (FORS blood group)	ENSDARG00000019207	-2.022	0.00618	enzyme
Atp8b5	ATPase, class I, type 8B, member 5	ENSDARG00000104450	-2.026	1.31e-05	transporter
CDA	cytidine deaminase	ENSDARG00000038199	-2.049	0.000264	enzyme
ABCG5	ATP binding cassette subfamily G member 5	ENSDARG00000063078	-2.054	0.00619	transporter
VMO1	vitelline membrane outer layer 1 homolog	ENSDARG00000045299	-2.067	0.000577	other
CLRN3	clarin 3	ENSDARG00000100465	-2.074	0.000137	other
PFKFB1	6-phosphofructo-2-kinase/fructose-2,6-biphosphatase 1	ENSDARG00000074457	-2.078	1.56e-05	kinase
SDSL	serine dehydratase like	ENSDARG00000074698	-2.09	0.00331	enzyme
NAT1	N-acetyltransferase 1	ENSDARG00000105636	-2.116	0.000315	enzyme
XDH	xanthine dehydrogenase	ENSDARG00000055240	-2.125	1.88e-06	enzyme
EBI3	Epstein-Barr virus induced 3	ENSDARG00000053620	-2.149	5.45e-08	cytokine
SLC26A6	solute carrier family 26 member 6	ENSDARG00000054127	-2.149	0.00773	transporter
APOB	apolipoprotein B	ENSDARG00000042780	-2.151	0.00638	transporter
UROC1	urocanate hydratase 1	ENSDARG00000070394	-2.166	3.25e-06	enzyme
ABHD12B	abhydrolase domain containing 12B	ENSDARG00000092071	-2.171	0.00011	peptidase
TM4SF4	transmembrane 4 L six family member 4	ENSDARG00000040747	-2.171	1.93e-06	other
GATA5	GATA binding protein 5	ENSDARG00000017821	-2.184	2.69e-05	transcription regulator
WNT6	Wnt family member 6	ENSDARG00000073935	-2.195	0.000732	other
BARX1	BARX homeobox 1	ENSDARG00000007407	-2.199	3.03e-05	transcription regulator
SQLE	squalene epoxidase	ENSDARG00000079946	-2.208	8.73e-08	enzyme
MAT2A	methionine adenosyltransferase 2A	ENSDARG00000037121	-2.21	2.13e-11	enzyme
SLC28A2	solute carrier family 28 member 2	ENSDARG00000060879	-2.211	0.000113	transporter
APOA4	apolipoprotein A4	ENSDARG00000101160	-2.214	0.00317	transporter
ACSL5	acyl-CoA synthetase long chain family member 5	ENSDARG00000075931	-2.23	0.00199	enzyme
CFH	complement factor H	ENSDARG00000100442	-2.232	0.00651	other
MTR	5-methyltetrahydrofolate-homocysteine methyltransferase	ENSDARG00000104906	-2.233	1.18e-12	enzyme
ENPP7	ectonucleotide pyrophosphatase/phosphodiesterase 7	ENSDARG00000053526	-2.238	1.71e-07	enzyme
DGAT2	diacylglycerol O-acyltransferase 2	ENSDARG00000018846	-2.259	0.00412	enzyme
CRISP2	cysteine rich secretory protein 2	ENSDARG00000103034	-2.264	0.00063	other
CIPC	CLOCK interacting pacemaker	ENSDARG00000075397	-2.269	7.54e-20	other
TFRC	transferrin receptor	ENSDARG00000101322	-2.276	3.59e-05	transporter
CYP27B1	cytochrome P450 family 27 subfamily B member 1	ENSDARG00000045015	-2.282	6.03e-06	enzyme
CYP11A1	cytochrome P450 family 11 subfamily A member 1	ENSDARG00000092696	-2.284	0.00406	enzyme
SPAM1	sperm adhesion molecule 1	ENSDARG00000004199	-2.304	7.2e-05	enzyme
GDA	guanine deaminase	ENSDARG00000002986	-2.324	1.63e-07	enzyme
CYP8B1	cytochrome P450 family 8 subfamily B member 1	ENSDARG00000053068	-2.333	1.54e-07	enzyme
MELTF	melanotransferrin	ENSDARG00000075159	-2.346	1.39e-06	other
NEU3	neuraminidase 3	ENSDARG00000058327	-2.346	0.000334	enzyme
NAALADL1	N-acetylated alpha-linked acidic dipeptidase like 1	ENSDARG00000020952	-2.347	1.51e-07	peptidase
PDZD3	PDZ domain containing 3	ENSDARG00000055656	-2.356	9.47e-07	transporter
HAAO	3-hydroxyanthranilate 3,4-dioxygenase	ENSDARG00000076487	-2.357	1.17e-06	enzyme
Sult5a1	sulfotransferase family 5A, member 1	ENSDARG00000007769	-2.383	0.000362	other
CYB5R2	cytochrome b5 reductase 2	ENSDARG00000051925	-2.402	1.22e-09	enzyme
IHH	Indian hedgehog signaling molecule	ENSDARG00000058733	-2.415	0.000389	enzyme
LSS	lanosterol synthase	ENSDARG00000061274	-2.421	4.24e-09	enzyme
SERPINH1	serpin family H member 1	ENSDARG00000019949	-2.447	0.000174	other
FETUB	fetuin B	ENSDARG00000070918	-2.456	4.55e-05	other
UNC93A	unc-93 homolog A	ENSDARG00000041554	-2.471	0.000893	other
ACSBG1	acyl-CoA synthetase bubblegum family member 1	ENSDARG00000062077	-2.477	0.000264	enzyme
GGT1	gamma-glutamyltransferase 1	ENSDARG00000018342	-2.501	0.000169	enzyme
SLC15A1	solute carrier family 15 member 1	ENSDARG00000044528	-2.566	0.000765	transporter
MEP1A	meprin A subunit alpha	ENSDARG00000008029	-2.632	2.55e-07	peptidase
ANPEP	alanyl aminopeptidase, membrane	ENSDARG00000103878	-2.677	4.93e-10	peptidase
HSP90AA1	heat shock protein 90 alpha family class A member 1	ENSDARG00000010478	-2.716	1.02e-17	enzyme
ASAH2	N-acylsphingosine amidohydrolase 2	ENSDARG00000012829	-2.775	2.49e-08	enzyme
INS	insulin	ENSDARG00000035350	-2.853	0.00168	other
PROC	protein C, inactivator of coagulation factors Va and VIIIa	ENSDARG00000093079	-2.888	3.75e-11	peptidase
PLEKHS1	pleckstrin homology domain containing S1	ENSDARG00000090526	-2.926	4.25e-14	other
NPC1L1	NPC1 like intracellular cholesterol transporter 1	ENSDARG00000099558	-2.947	2e-12	transporter
A1CF	APOBEC1 complementation factor	ENSDARG00000002968	-2.954	1.18e-07	other
IDO2	indoleamine 2,3-dioxygenase 2	ENSDARG00000033594	-2.98	1.9e-05	enzyme
HPX	hemopexin	ENSDARG00000012609	-3.058	0.000143	transporter
SLC26A3	solute carrier family 26 member 3	ENSDARG00000007371	-3.058	0.0236	transporter
CPO	carboxypeptidase O	ENSDARG00000077688	-3.072	8.4e-07	enzyme
SLC6A19	solute carrier family 6 member 19	ENSDARG00000091560	-3.084	4.23e-12	transporter
GPA33	glycoprotein A33	ENSDARG00000040898	-3.124	0.00472	other
FOXE1	forkhead box E1	ENSDARG00000079266	-3.223	0.000132	transcription regulator
NR1D1	nuclear receptor subfamily 1 group D member 1	ENSDARG00000033160	-3.323	7.4e-15	ligand-dependent nuclear receptor
ALPI	alkaline phosphatase, intestinal	ENSDARG00000053774	-3.338	8.91e-09	phosphatase
CREB3L3	cAMP responsive element binding protein 3 like 3	ENSDARG00000056226	-3.788	2.42e-06	transcription regulator
GSTP1	glutathione S-transferase pi 1	ENSDARG00000103019	-4.183	2.92e-12	enzyme
OCSTAMP	osteoclast stimulatory transmembrane protein	ENSDARG00000022139	-4.313	0.0033	other
PTGR1	prostaglandin reductase 1	ENSDARG00000087017	-4.383	1.23e-12	enzyme

## Sheet: S4
Samples	Sequenced fragments	Trimmed fragments	Mapped fragments	% Mapped fragments
ZebrafishWT_CTRL1	51528572	50048503	45939873	91.8
ZebrafishWT_CTRL2	42967136	42439343	40686051	95.9
ZebrafishWT_CTRL3	39240357	38797736	37156672	95.8
ZebrafishWT_SBMO1	58481973	57535395	55018355	95.6
ZebrafishWT_SBMO2	63822440	62525251	58121614	93
ZebrafishWT_SBMO3	53856724	52999695	49807652	94
ZebrafishWT_SHMO1	35818914	35287723	33662135	95.4
ZebrafishWT_SHMO2	66835941	65506591	60903801	93
ZebrafishWT_SHMO3	34829804	34263420	32685012	95.4
Average	4.97091e+07	4.88226e+07	4.59979e+07	94.4333
